# Supplementary material for: The influence of pyroptosis-related genes on the development of chronic obstructive pulmonary disease
Source: BMC Pulm Med. 2023 May 17;23:167. doi: 10.1186/s12890-023-02408-5 (PMC10190106; doi:10.1186/s12890-023-02408-5)
Supplement: Supplementary file 1 — Additional file 1: Supplemental Table 1. Forty-seven pyroptosis-related. [file 12890_2023_2408_MOESM1_ESM.xlsx]

## Sheet: Sheet1
47 pyroptosis-related genes.
No.	Gene name	No.	Gene name	No.	Gene name
1	BAK1	17	HMGB1	33	NLRC4
2	BAX	18	IL18	34	NLRP1
3	CASP1	19	IL1A	35	NLRP2
4	CASP3	20	IL1B	36	NLRP3
5	CASP4	21	IRF1	37	NLRP6
6	CASP5	22	IRF2	38	NLRP7
7	CHMP2A	23	TP53	39	NOD1
8	CHMP2B	24	TP63	40	NOD2
9	CHMP4B	25	AIM2	41	PLCG1
10	CHMP4C	26	CASP6	42	PRKACA
11	CHMP6	27	CASP8	43	PYCARD
12	CHMP7	28	CASP9	44	SCAF11
13	CYCS	29	GPX4	45	TIRAP
14	ELANE	30	GSDMB	46	TNF
15	GSDMD	31	GSDMC	47	GZMA
16	GZMB	32	IL6
Legend：Supplemental Table 1. Forty-seven pyroptosis-related genes.
