# Supplementary material for: The influence of pyroptosis-related genes on the development of chronic obstructive pulmonary disease
Source: BMC Pulm Med. 2023 May 17;23:167. doi: 10.1186/s12890-023-02408-5 (PMC10190106; doi:10.1186/s12890-023-02408-5)
Supplement: Supplementary file 2 — Additional file 2: Supplemental Table 2. The clinical information of Train set samples and Test set sample. [file 12890_2023_2408_MOESM2_ESM.xlsx]

## Sheet: Sheet1
Summary of patients’ characteristics
Characteristics	Train set Number Percentage	Test set Number Percentage
Age ≤50years >50year	114 80%	93 74%
	28 20%	33 26%
Gender Female Male	40 28%	33 26%
	102 72%	93 74%
Smoking status Smoker Non-smoker	88 62%	89 71%
	54 38%	37 29%
Legend：Supplemental Table 2. The clinical information of Train set samples and Test set sample.
