# Supplementary material for: The influence of pyroptosis-related genes on the development of chronic obstructive pulmonary disease
Source: BMC Pulm Med. 2023 May 17;23:167. doi: 10.1186/s12890-023-02408-5 (PMC10190106; doi:10.1186/s12890-023-02408-5)
Supplement: Supplementary file 3 — Additional file 3: Supplemental Table 3. Nine COPD-associated pyroptosis-related genes selected by differential expression analysis. [file 12890_2023_2408_MOESM3_ESM.xlsx]

## Sheet: Sheet1
	Train			Test
gene	logFC	P.Value	FDR	logFC	P.Value	FDR
IL1B	0.956667	7.20379e-06	0.000338578	0.773186	0.000486528	0.0057167
CHMP7	0.302322	9.8384e-05	0.00154135	0.272098	3.79864e-05	0.000755675
GSDMC	0.288819	0.000366708	0.00430882	0.201312	0.00751167	0.0294207
GZMB	0.84494	0.00121428	0.00998226	0.669217	0.00407767	0.0174228
CASP4	0.258727	0.00127433	0.00998226	0.231111	0.00209672	0.0140857
AIM2	0.627682	0.00166018	0.0111469	0.73345	4.82345e-05	0.000755675
CASP5	0.660532	0.00213909	0.011493	0.633337	0.0016429	0.0140857
PLCG1	-0.271278	0.00220079	0.011493	-0.24212	0.00250632	0.0147246
CASP6	0.217333	0.0128581	0.0464871	0.235309	0.00362638	0.017044
Legend：Supplemental Table 3. Nine COPD-associated pyroptosis-related genes selected by differential expression analysis
