# Supplementary material for: The influence of pyroptosis-related genes on the development of chronic obstructive pulmonary disease
Source: BMC Pulm Med. 2023 May 17;23:167. doi: 10.1186/s12890-023-02408-5 (PMC10190106; doi:10.1186/s12890-023-02408-5)
Supplement: Supplementary file 4 — Additional file 4: Supplemental Table 4. [file 12890_2023_2408_MOESM4_ESM.xlsx]

## Sheet: Sheet1
ONTOLOGY	ID	Description	BgRatio	pvalue	p.adjust	qvalue	geneID	Count
BP	GO:0070269	pyroptosis	18/18862	1.98379e-13	1.34501e-10	6.34814e-11	CASP4/GZMB/AIM2/GSDMC/NLRC4	5
BP	GO:0001660	fever generation	10/18862	1.38787e-05	0.00260532	0.00122965	IL1A/IL1B	2
BP	GO:0033083	regulation of immature T cell proliferation	10/18862	1.38787e-05	0.00260532	0.00122965	IL1A/IL1B	2
BP	GO:0033079	immature T cell proliferation	11/18862	1.69574e-05	0.00260532	0.00122965	IL1A/IL1B	2
BP	GO:0097194	execution phase of apoptosis	94/18862	1.92133e-05	0.00260532	0.00122965	CASP4/CASP5/CASP6	3
BP	GO:0031649	heat generation	16/18862	3.69391e-05	0.00417412	0.00197009	IL1A/IL1B	2
BP	GO:0001819	positive regulation of cytokine production	437/18862	8.24162e-05	0.00735661	0.00347215	IL1A/IL1B/AIM2/NLRC4	4
BP	GO:0051092	positive regulation of NF-kappaB transcription factor activity	159/18862	9.22891e-05	0.00735661	0.00347215	IL1B/AIM2/NLRC4	3
BP	GO:0010575	positive regulation of vascular endothelial growth factor production	28/18862	0.000115915	0.00735661	0.00347215	IL1A/IL1B	2
BP	GO:0045766	positive regulation of angiogenesis	175/18862	0.000122634	0.00735661	0.00347215	IL1A/IL1B/PLCG1	3
BP	GO:1904018	positive regulation of vasculature development	175/18862	0.000122634	0.00735661	0.00347215	IL1A/IL1B/PLCG1	3
BP	GO:0032743	positive regulation of interleukin-2 production	30/18862	0.000133309	0.00735661	0.00347215	IL1A/IL1B	2
BP	GO:1901099	negative regulation of signal transduction in absence of ligand	32/18862	0.000151906	0.00735661	0.00347215	IL1A/IL1B	2
BP	GO:2001240	negative regulation of extrinsic apoptotic signaling pathway in absence of ligand	32/18862	0.000151906	0.00735661	0.00347215	IL1A/IL1B	2
BP	GO:2001239	regulation of extrinsic apoptotic signaling pathway in absence of ligand	42/18862	0.000262855	0.0116781	0.00551179	IL1A/IL1B	2
BP	GO:0045840	positive regulation of mitotic nuclear division	43/18862	0.000275589	0.0116781	0.00551179	IL1A/IL1B	2
BP	GO:0006953	acute-phase response	46/18862	0.000315573	0.0125858	0.00594021	IL1A/IL1B	2
BP	GO:0050999	regulation of nitric-oxide synthase activity	52/18862	0.000403529	0.0142006	0.00670235	IL1A/IL1B	2
BP	GO:0051091	positive regulation of DNA-binding transcription factor activity	266/18862	0.000420801	0.0142006	0.00670235	IL1B/AIM2/NLRC4	3
BP	GO:0032731	positive regulation of interleukin-1 beta production	56/18862	0.000468057	0.0142006	0.00670235	AIM2/NLRC4	2
BP	GO:0051785	positive regulation of nuclear division	57/18862	0.000484923	0.0142006	0.00670235	IL1A/IL1B	2
BP	GO:0010574	regulation of vascular endothelial growth factor production	58/18862	0.000502082	0.0142006	0.00670235	IL1A/IL1B	2
BP	GO:0032663	regulation of interleukin-2 production	59/18862	0.000519534	0.0142006	0.00670235	IL1A/IL1B	2
BP	GO:0032623	interleukin-2 production	61/18862	0.000555314	0.0142006	0.00670235	IL1A/IL1B	2
BP	GO:0010573	vascular endothelial growth factor production	62/18862	0.000573642	0.0142006	0.00670235	IL1A/IL1B	2
BP	GO:0140014	mitotic nuclear division	296/18862	0.000574958	0.0142006	0.00670235	CHMP7/IL1A/IL1B	3
BP	GO:0035690	cellular response to drug	63/18862	0.000592261	0.0142006	0.00670235	IL1B/AIM2	2
BP	GO:0032732	positive regulation of interleukin-1 production	64/18862	0.000611172	0.0142006	0.00670235	AIM2/NLRC4	2
BP	GO:0032768	regulation of monooxygenase activity	65/18862	0.000630373	0.0142006	0.00670235	IL1A/IL1B	2
BP	GO:0038034	signal transduction in absence of ligand	67/18862	0.000669649	0.0142006	0.00670235	IL1A/IL1B	2
BP	GO:0097192	extrinsic apoptotic signaling pathway in absence of ligand	67/18862	0.000669649	0.0142006	0.00670235	IL1A/IL1B	2
BP	GO:0051222	positive regulation of protein transport	312/18862	0.000670235	0.0142006	0.00670235	GZMB/IL1A/IL1B	3
BP	GO:1904951	positive regulation of establishment of protein localization	328/18862	0.000775111	0.0155208	0.00732544	GZMB/IL1A/IL1B	3
BP	GO:0033077	T cell differentiation in thymus	73/18862	0.000794428	0.0155208	0.00732544	IL1A/IL1B	2
BP	GO:0071260	cellular response to mechanical stimulus	74/18862	0.000816236	0.0155208	0.00732544	CASP5/IL1B	2
BP	GO:0045765	regulation of angiogenesis	335/18862	0.000824112	0.0155208	0.00732544	IL1A/IL1B/PLCG1	3
BP	GO:1901342	regulation of vasculature development	341/18862	0.000867658	0.0158993	0.00750407	IL1A/IL1B/PLCG1	3
BP	GO:0031349	positive regulation of defense response	361/18862	0.00102338	0.0177624	0.00838341	IL1B/AIM2/NLRC4	3
BP	GO:0050727	regulation of inflammatory response	366/18862	0.00106491	0.0177624	0.00838341	CASP4/CASP5/IL1B	3
BP	GO:0045862	positive regulation of proteolysis	367/18862	0.00107334	0.0177624	0.00838341	IL1B/AIM2/NLRC4	3
BP	GO:0032755	positive regulation of interleukin-6 production	86/18862	0.00110032	0.0177624	0.00838341	IL1A/IL1B	2
BP	GO:0051781	positive regulation of cell division	86/18862	0.00110032	0.0177624	0.00838341	IL1A/IL1B	2
BP	GO:0042102	positive regulation of T cell proliferation	99/18862	0.00145435	0.0229313	0.010823	IL1A/IL1B	2
BP	GO:0032651	regulation of interleukin-1 beta production	103/18862	0.00157286	0.0231826	0.0109417	AIM2/NLRC4	2
BP	GO:0070498	interleukin-1-mediated signaling pathway	103/18862	0.00157286	0.0231826	0.0109417	IL1A/IL1B	2
BP	GO:2001237	negative regulation of extrinsic apoptotic signaling pathway	103/18862	0.00157286	0.0231826	0.0109417	IL1A/IL1B	2
BP	GO:0002526	acute inflammatory response	107/18862	0.00169586	0.0238103	0.0112379	IL1A/IL1B	2
BP	GO:0032611	interleukin-1 beta production	108/18862	0.00172731	0.0238103	0.0112379	AIM2/NLRC4	2
BP	GO:0007088	regulation of mitotic nuclear division	109/18862	0.00175904	0.0238103	0.0112379	IL1A/IL1B	2
BP	GO:0000280	nuclear division	436/18862	0.00176258	0.0238103	0.0112379	CHMP7/IL1A/IL1B	3
BP	GO:0051341	regulation of oxidoreductase activity	110/18862	0.00179104	0.0238103	0.0112379	IL1A/IL1B	2
BP	GO:0051090	regulation of DNA-binding transcription factor activity	444/18862	0.00185685	0.0242104	0.0114267	IL1B/AIM2/NLRC4	3
BP	GO:0032652	regulation of interleukin-1 production	119/18862	0.00209157	0.0267563	0.0126283	AIM2/NLRC4	2
BP	GO:1903793	positive regulation of anion transport	478/18862	0.00229286	0.0287881	0.0135873	GZMB/IL1A/IL1B	3
BP	GO:0032612	interleukin-1 production	126/18862	0.00234076	0.0288551	0.0136189	AIM2/NLRC4	2
BP	GO:0048285	organelle fission	486/18862	0.00240398	0.0291053	0.013737	CHMP7/IL1A/IL1B	3
BP	GO:0050671	positive regulation of lymphocyte proliferation	135/18862	0.00268084	0.0312568	0.0147525	IL1A/IL1B	2
BP	GO:0051783	regulation of nuclear division	135/18862	0.00268084	0.0312568	0.0147525	IL1A/IL1B	2
BP	GO:0032946	positive regulation of mononuclear cell proliferation	136/18862	0.00271998	0.0312568	0.0147525	IL1A/IL1B	2
BP	GO:0002218	activation of innate immune response	148/18862	0.00321081	0.0356874	0.0168436	AIM2/NLRC4	2
BP	GO:0070665	positive regulation of leukocyte proliferation	148/18862	0.00321081	0.0356874	0.0168436	IL1A/IL1B	2
BP	GO:2001056	positive regulation of cysteine-type endopeptidase activity	151/18862	0.00333956	0.0365197	0.0172364	AIM2/NLRC4	2
BP	GO:2001236	regulation of extrinsic apoptotic signaling pathway	154/18862	0.00347071	0.0373515	0.017629	IL1A/IL1B	2
BP	GO:0032675	regulation of interleukin-6 production	158/18862	0.00364931	0.0386599	0.0182465	IL1A/IL1B	2
BP	GO:0032635	interleukin-6 production	162/18862	0.00383215	0.0399722	0.018866	IL1A/IL1B	2
BP	GO:0042129	regulation of T cell proliferation	168/18862	0.00411432	0.0422653	0.0199482	IL1A/IL1B	2
BP	GO:0001659	temperature homeostasis	171/18862	0.00425895	0.0424642	0.0200421	IL1A/IL1B	2
BP	GO:0051302	regulation of cell division	171/18862	0.00425895	0.0424642	0.0200421	IL1A/IL1B	2
BP	GO:0033209	tumor necrosis factor-mediated signaling pathway	174/18862	0.00440594	0.0432931	0.0204333	CASP4/AIM2	2
BP	GO:0090316	positive regulation of intracellular protein transport	179/18862	0.00465613	0.0449481	0.0212144	GZMB/IL1B	2
BP	GO:0071347	cellular response to interleukin-1	180/18862	0.00470695	0.0449481	0.0212144	IL1A/IL1B	2
BP	GO:0010950	positive regulation of endopeptidase activity	182/18862	0.00480936	0.0452882	0.021375	AIM2/NLRC4	2
BP	GO:0042098	T cell proliferation	195/18862	0.00550019	0.0505504	0.0238586	IL1A/IL1B	2
BP	GO:0071222	cellular response to lipopolysaccharide	197/18862	0.00561032	0.0505504	0.0238586	IL1A/IL1B	2
BP	GO:0010952	positive regulation of peptidase activity	200/18862	0.00577742	0.0505504	0.0238586	AIM2/NLRC4	2
BP	GO:0031652	positive regulation of heat generation	10/18862	0.00581793	0.0505504	0.0238586	IL1B	1
BP	GO:1904896	ESCRT complex disassembly	10/18862	0.00581793	0.0505504	0.0238586	CHMP7	1
BP	GO:1904903	ESCRT III complex disassembly	10/18862	0.00581793	0.0505504	0.0238586	CHMP7	1
BP	GO:0009612	response to mechanical stimulus	202/18862	0.00589009	0.0505504	0.0238586	CASP5/IL1B	2
BP	GO:0070555	response to interleukin-1	206/18862	0.00611847	0.0508367	0.0239937	IL1A/IL1B	2
BP	GO:0071219	cellular response to molecule of bacterial origin	209/18862	0.00629241	0.0508367	0.0239937	IL1A/IL1B	2
BP	GO:0010623	programmed cell death involved in cell development	11/18862	0.00639803	0.0508367	0.0239937	IL1A	1
BP	GO:0032306	regulation of prostaglandin secretion	11/18862	0.00639803	0.0508367	0.0239937	IL1B	1
BP	GO:0032308	positive regulation of prostaglandin secretion	11/18862	0.00639803	0.0508367	0.0239937	IL1B	1
BP	GO:1903265	positive regulation of tumor necrosis factor-mediated signaling pathway	11/18862	0.00639803	0.0508367	0.0239937	CASP4	1
BP	GO:0050870	positive regulation of T cell activation	212/18862	0.00646861	0.0508367	0.0239937	IL1A/IL1B	2
BP	GO:0097191	extrinsic apoptotic signaling pathway	217/18862	0.0067673	0.0508367	0.0239937	IL1A/IL1B	2
BP	GO:0032388	positive regulation of intracellular transport	219/18862	0.00688852	0.0508367	0.0239937	GZMB/IL1B	2
BP	GO:0071639	positive regulation of monocyte chemotactic protein-1 production	12/18862	0.00697782	0.0508367	0.0239937	IL1B	1
BP	GO:0050670	regulation of lymphocyte proliferation	221/18862	0.00701075	0.0508367	0.0239937	IL1A/IL1B	2
BP	GO:0032944	regulation of mononuclear cell proliferation	223/18862	0.00713396	0.0508367	0.0239937	IL1A/IL1B	2
BP	GO:0045089	positive regulation of innate immune response	223/18862	0.00713396	0.0508367	0.0239937	AIM2/NLRC4	2
BP	GO:0016485	protein processing	224/18862	0.00719594	0.0508367	0.0239937	CASP4/NLRC4	2
BP	GO:2001234	negative regulation of apoptotic signaling pathway	224/18862	0.00719594	0.0508367	0.0239937	IL1A/IL1B	2
BP	GO:0016264	gap junction assembly	13/18862	0.00755731	0.0508367	0.0239937	IL1B	1
BP	GO:0031392	regulation of prostaglandin biosynthetic process	13/18862	0.00755731	0.0508367	0.0239937	IL1B	1
BP	GO:0031650	regulation of heat generation	13/18862	0.00755731	0.0508367	0.0239937	IL1B	1
BP	GO:0032725	positive regulation of granulocyte macrophage colony-stimulating factor production	13/18862	0.00755731	0.0508367	0.0239937	IL1B	1
BP	GO:0033127	regulation of histone phosphorylation	13/18862	0.00755731	0.0508367	0.0239937	IL1B	1
BP	GO:0070486	leukocyte aggregation	13/18862	0.00755731	0.0508367	0.0239937	IL1B	1
BP	GO:2000116	regulation of cysteine-type endopeptidase activity	230/18862	0.00757302	0.0508367	0.0239937	AIM2/NLRC4	2
BP	GO:0071216	cellular response to biotic stimulus	233/18862	0.00776489	0.0515368	0.0243242	IL1A/IL1B	2
BP	GO:1903039	positive regulation of leukocyte cell-cell adhesion	234/18862	0.00782934	0.0515368	0.0243242	IL1A/IL1B	2
BP	GO:0030213	hyaluronan biosynthetic process	14/18862	0.00813648	0.0522916	0.0246804	IL1B	1
BP	GO:0032310	prostaglandin secretion	14/18862	0.00813648	0.0522916	0.0246804	IL1B	1
BP	GO:0070663	regulation of leukocyte proliferation	241/18862	0.00828732	0.0522916	0.0246804	IL1A/IL1B	2
BP	GO:0030217	T cell differentiation	246/18862	0.00862177	0.0522916	0.0246804	IL1A/IL1B	2
BP	GO:0002827	positive regulation of T-helper 1 type immune response	15/18862	0.00871535	0.0522916	0.0246804	IL1B	1
BP	GO:0032645	regulation of granulocyte macrophage colony-stimulating factor production	15/18862	0.00871535	0.0522916	0.0246804	IL1B	1
BP	GO:0051044	positive regulation of membrane protein ectodomain proteolysis	15/18862	0.00871535	0.0522916	0.0246804	IL1B	1
BP	GO:0097202	activation of cysteine-type endopeptidase activity	15/18862	0.00871535	0.0522916	0.0246804	NLRC4	1
BP	GO:2001279	regulation of unsaturated fatty acid biosynthetic process	15/18862	0.00871535	0.0522916	0.0246804	IL1B	1
BP	GO:0033157	regulation of intracellular protein transport	248/18862	0.00875725	0.0522916	0.0246804	GZMB/IL1B	2
BP	GO:0030949	positive regulation of vascular endothelial growth factor receptor signaling pathway	16/18862	0.00929391	0.0522916	0.0246804	IL1B	1
BP	GO:0032604	granulocyte macrophage colony-stimulating factor production	16/18862	0.00929391	0.0522916	0.0246804	IL1B	1
BP	GO:0034116	positive regulation of heterotypic cell-cell adhesion	16/18862	0.00929391	0.0522916	0.0246804	IL1B	1
BP	GO:0044546	NLRP3 inflammasome complex assembly	16/18862	0.00929391	0.0522916	0.0246804	AIM2	1
BP	GO:0090594	inflammatory response to wounding	16/18862	0.00929391	0.0522916	0.0246804	IL1A	1
BP	GO:0002833	positive regulation of response to biotic stimulus	258/18862	0.0094491	0.0522916	0.0246804	AIM2/NLRC4	2
BP	GO:0015732	prostaglandin transport	17/18862	0.00987216	0.0522916	0.0246804	IL1B	1
BP	GO:0016045	detection of bacterium	17/18862	0.00987216	0.0522916	0.0246804	NLRC4	1
BP	GO:0030730	sequestering of triglyceride	17/18862	0.00987216	0.0522916	0.0246804	IL1B	1
BP	GO:0032305	positive regulation of icosanoid secretion	17/18862	0.00987216	0.0522916	0.0246804	IL1B	1
BP	GO:0032511	late endosome to vacuole transport via multivesicular body sorting pathway	17/18862	0.00987216	0.0522916	0.0246804	CHMP7	1
BP	GO:0061952	midbody abscission	17/18862	0.00987216	0.0522916	0.0246804	CHMP7	1
BP	GO:0150078	positive regulation of neuroinflammatory response	17/18862	0.00987216	0.0522916	0.0246804	IL1B	1
BP	GO:1901550	regulation of endothelial cell development	17/18862	0.00987216	0.0522916	0.0246804	IL1B	1
BP	GO:1903140	regulation of establishment of endothelial barrier	17/18862	0.00987216	0.0522916	0.0246804	IL1B	1
BP	GO:1903532	positive regulation of secretion by cell	271/18862	0.0103842	0.0528744	0.0249555	IL1A/IL1B	2
BP	GO:0031468	nuclear envelope reassembly	18/18862	0.0104501	0.0528744	0.0249555	CHMP7	1
BP	GO:0035743	CD4-positive, alpha-beta T cell cytokine production	18/18862	0.0104501	0.0528744	0.0249555	IL1B	1
BP	GO:0060252	positive regulation of glial cell proliferation	18/18862	0.0104501	0.0528744	0.0249555	IL1B	1
BP	GO:0071605	monocyte chemotactic protein-1 production	18/18862	0.0104501	0.0528744	0.0249555	IL1B	1
BP	GO:0071637	regulation of monocyte chemotactic protein-1 production	18/18862	0.0104501	0.0528744	0.0249555	IL1B	1
BP	GO:0022409	positive regulation of cell-cell adhesion	276/18862	0.0107546	0.0534058	0.0252063	IL1A/IL1B	2
BP	GO:0050708	regulation of protein secretion	279/18862	0.0109796	0.0534058	0.0252063	IL1A/IL1B	2
BP	GO:0006883	cellular sodium ion homeostasis	19/18862	0.0110277	0.0534058	0.0252063	IL1A	1
BP	GO:0010829	negative regulation of glucose transmembrane transport	19/18862	0.0110277	0.0534058	0.0252063	IL1B	1
BP	GO:0032303	regulation of icosanoid secretion	19/18862	0.0110277	0.0534058	0.0252063	IL1B	1
BP	GO:0098543	detection of other organism	19/18862	0.0110277	0.0534058	0.0252063	NLRC4	1
BP	GO:0046651	lymphocyte proliferation	282/18862	0.0112067	0.0538875	0.0254336	IL1A/IL1B	2
BP	GO:0032943	mononuclear cell proliferation	285/18862	0.0114359	0.0542638	0.0256112	IL1A/IL1B	2
BP	GO:0002726	positive regulation of T cell cytokine production	20/18862	0.0116051	0.0542638	0.0256112	IL1B	1
BP	GO:0046827	positive regulation of protein export from nucleus	20/18862	0.0116051	0.0542638	0.0256112	IL1B	1
BP	GO:0097709	connective tissue replacement	20/18862	0.0116051	0.0542638	0.0256112	IL1A	1
BP	GO:0051604	protein maturation	293/18862	0.0120574	0.0559429	0.0264037	CASP4/NLRC4	2
BP	GO:0039702	viral budding via host ESCRT complex	21/18862	0.0121821	0.0559429	0.0264037	CHMP7	1
BP	GO:0051047	positive regulation of secretion	295/18862	0.012215	0.0559429	0.0264037	IL1A/IL1B	2
BP	GO:0071356	cellular response to tumor necrosis factor	296/18862	0.0122942	0.0559429	0.0264037	CASP4/AIM2	2
BP	GO:0002922	positive regulation of humoral immune response	22/18862	0.0127588	0.0568635	0.0268382	IL1B	1
BP	GO:0035458	cellular response to interferon-beta	22/18862	0.0127588	0.0568635	0.0268382	AIM2	1
BP	GO:0071496	cellular response to external stimulus	303/18862	0.0128549	0.0568635	0.0268382	CASP5/IL1B	2
BP	GO:0090068	positive regulation of cell cycle process	303/18862	0.0128549	0.0568635	0.0268382	IL1A/IL1B	2
BP	GO:0002791	regulation of peptide secretion	308/18862	0.0132623	0.0568635	0.0268382	IL1A/IL1B	2
BP	GO:0045723	positive regulation of fatty acid biosynthetic process	23/18862	0.0133352	0.0568635	0.0268382	IL1B	1
BP	GO:0051043	regulation of membrane protein ectodomain proteolysis	23/18862	0.0133352	0.0568635	0.0268382	IL1B	1
BP	GO:0060353	regulation of cell adhesion molecule production	23/18862	0.0133352	0.0568635	0.0268382	IL1B	1
BP	GO:1902410	mitotic cytokinetic process	23/18862	0.0133352	0.0568635	0.0268382	CHMP7	1
BP	GO:2000353	positive regulation of endothelial cell apoptotic process	23/18862	0.0133352	0.0568635	0.0268382	PLCG1	1
BP	GO:0070661	leukocyte proliferation	312/18862	0.0135923	0.0569584	0.026883	IL1A/IL1B	2
BP	GO:0045088	regulation of innate immune response	315/18862	0.0138421	0.0569584	0.026883	AIM2/NLRC4	2
BP	GO:0010954	positive regulation of protein processing	24/18862	0.0139114	0.0569584	0.026883	NLRC4	1
BP	GO:0016540	protein autoprocessing	24/18862	0.0139114	0.0569584	0.026883	CASP4	1
BP	GO:0098581	detection of external biotic stimulus	24/18862	0.0139114	0.0569584	0.026883	NLRC4	1
BP	GO:1905564	positive regulation of vascular endothelial cell proliferation	24/18862	0.0139114	0.0569584	0.026883	PLCG1	1
BP	GO:0051235	maintenance of location	319/18862	0.0141784	0.0569584	0.026883	IL1B/PLCG1	2
BP	GO:0034612	response to tumor necrosis factor	320/18862	0.0142631	0.0569584	0.026883	CASP4/AIM2	2
BP	GO:0045324	late endosome to vacuole transport	25/18862	0.0144872	0.0569584	0.026883	CHMP7	1
BP	GO:0050995	negative regulation of lipid catabolic process	25/18862	0.0144872	0.0569584	0.026883	IL1B	1
BP	GO:0032496	response to lipopolysaccharide	326/18862	0.0147756	0.0569584	0.026883	IL1A/IL1B	2
BP	GO:0050863	regulation of T cell activation	327/18862	0.0148618	0.0569584	0.026883	IL1A/IL1B	2
BP	GO:0034114	regulation of heterotypic cell-cell adhesion	26/18862	0.0150627	0.0569584	0.026883	IL1B	1
BP	GO:0046755	viral budding	26/18862	0.0150627	0.0569584	0.026883	CHMP7	1
BP	GO:0060352	cell adhesion molecule production	26/18862	0.0150627	0.0569584	0.026883	IL1B	1
BP	GO:1900739	regulation of protein insertion into mitochondrial membrane involved in apoptotic signaling pathway	26/18862	0.0150627	0.0569584	0.026883	GZMB	1
BP	GO:1900740	positive regulation of protein insertion into mitochondrial membrane involved in apoptotic signaling pathway	26/18862	0.0150627	0.0569584	0.026883	GZMB	1
BP	GO:1903319	positive regulation of protein maturation	26/18862	0.0150627	0.0569584	0.026883	NLRC4	1
BP	GO:0071214	cellular response to abiotic stimulus	330/18862	0.0151217	0.0569584	0.026883	CASP5/IL1B	2
BP	GO:0104004	cellular response to environmental stimulus	330/18862	0.0151217	0.0569584	0.026883	CASP5/IL1B	2
BP	GO:1903037	regulation of leukocyte cell-cell adhesion	330/18862	0.0151217	0.0569584	0.026883	IL1A/IL1B	2
BP	GO:0002675	positive regulation of acute inflammatory response	27/18862	0.0156378	0.0579369	0.0273449	IL1B	1
BP	GO:0002825	regulation of T-helper 1 type immune response	27/18862	0.0156378	0.0579369	0.0273449	IL1B	1
BP	GO:0050996	positive regulation of lipid catabolic process	27/18862	0.0156378	0.0579369	0.0273449	IL1B	1
BP	GO:0016042	lipid catabolic process	340/18862	0.0160025	0.0589658	0.0278305	IL1B/PLCG1	2
BP	GO:0010458	exit from mitosis	28/18862	0.0162127	0.0590306	0.0278611	CHMP7	1
BP	GO:0042742	defense response to bacterium	344/18862	0.016361	0.0590306	0.0278611	GSDMC/NLRC4	2
BP	GO:0002237	response to molecule of bacterial origin	346/18862	0.0165415	0.0590306	0.0278611	IL1A/IL1B	2
BP	GO:2001233	regulation of apoptotic signaling pathway	348/18862	0.016723	0.0590306	0.0278611	IL1A/IL1B	2
BP	GO:0035066	positive regulation of histone acetylation	29/18862	0.0167873	0.0590306	0.0278611	IL1B	1
BP	GO:0071168	protein localization to chromatin	29/18862	0.0167873	0.0590306	0.0278611	CHMP7	1
BP	GO:1900745	positive regulation of p38MAPK cascade	29/18862	0.0167873	0.0590306	0.0278611	IL1B	1
BP	GO:0032386	regulation of intracellular transport	350/18862	0.0169053	0.0590306	0.0278611	GZMB/IL1B	2
BP	GO:0001844	protein insertion into mitochondrial membrane involved in apoptotic signaling pathway	30/18862	0.0173616	0.0590306	0.0278611	GZMB	1
BP	GO:0036258	multivesicular body assembly	30/18862	0.0173616	0.0590306	0.0278611	CHMP7	1
BP	GO:0051251	positive regulation of lymphocyte activation	356/18862	0.0174573	0.0590306	0.0278611	IL1A/IL1B	2
BP	GO:0030098	lymphocyte differentiation	358/18862	0.0176431	0.0590306	0.0278611	IL1A/IL1B	2
BP	GO:0042493	response to drug	359/18862	0.0177363	0.0590306	0.0278611	IL1B/AIM2	2
BP	GO:0002449	lymphocyte mediated immunity	360/18862	0.0178297	0.0590306	0.0278611	GZMB/IL1B	2
BP	GO:0001516	prostaglandin biosynthetic process	31/18862	0.0179356	0.0590306	0.0278611	IL1B	1
BP	GO:0002230	positive regulation of defense response to virus by host	31/18862	0.0179356	0.0590306	0.0278611	AIM2	1
BP	GO:0019835	cytolysis	31/18862	0.0179356	0.0590306	0.0278611	GZMB	1
BP	GO:0032509	endosome transport via multivesicular body sorting pathway	31/18862	0.0179356	0.0590306	0.0278611	CHMP7	1
BP	GO:0035456	response to interferon-beta	31/18862	0.0179356	0.0590306	0.0278611	AIM2	1
BP	GO:0036257	multivesicular body organization	31/18862	0.0179356	0.0590306	0.0278611	CHMP7	1
BP	GO:0046457	prostanoid biosynthetic process	31/18862	0.0179356	0.0590306	0.0278611	IL1B	1
BP	GO:2000193	positive regulation of fatty acid transport	31/18862	0.0179356	0.0590306	0.0278611	IL1B	1
BP	GO:0007159	leukocyte cell-cell adhesion	366/18862	0.0183947	0.059157	0.0279207	IL1A/IL1B	2
BP	GO:0009306	protein secretion	367/18862	0.0184896	0.059157	0.0279207	IL1A/IL1B	2
BP	GO:0007202	activation of phospholipase C activity	32/18862	0.0185092	0.059157	0.0279207	PLCG1	1
BP	GO:0046825	regulation of protein export from nucleus	32/18862	0.0185092	0.059157	0.0279207	IL1B	1
BP	GO:0071312	cellular response to alkaloid	32/18862	0.0185092	0.059157	0.0279207	CASP6	1
BP	GO:1901889	negative regulation of cell junction assembly	32/18862	0.0185092	0.059157	0.0279207	IL1B	1
BP	GO:0035592	establishment of protein localization to extracellular region	368/18862	0.0185847	0.059157	0.0279207	IL1A/IL1B	2
BP	GO:0002724	regulation of T cell cytokine production	33/18862	0.0190826	0.0596221	0.0281402	IL1B	1
BP	GO:0030947	regulation of vascular endothelial growth factor receptor signaling pathway	33/18862	0.0190826	0.0596221	0.0281402	IL1B	1
BP	GO:0032770	positive regulation of monooxygenase activity	33/18862	0.0190826	0.0596221	0.0281402	IL1B	1
BP	GO:0060251	regulation of glial cell proliferation	33/18862	0.0190826	0.0596221	0.0281402	IL1B	1
BP	GO:0071692	protein localization to extracellular region	375/18862	0.0192565	0.0598896	0.0282665	IL1A/IL1B	2
BP	GO:2000758	positive regulation of peptidyl-lysine acetylation	34/18862	0.0196556	0.0608517	0.0287206	IL1B	1
BP	GO:0006909	phagocytosis	381/18862	0.0198406	0.0611452	0.0288591	IL1B/PLCG1	2
BP	GO:1901030	positive regulation of mitochondrial outer membrane permeabilization involved in apoptotic signaling pathway	35/18862	0.0202284	0.0617786	0.0291581	GZMB	1
BP	GO:1903960	negative regulation of anion transmembrane transport	35/18862	0.0202284	0.0617786	0.0291581	IL1B	1
BP	GO:0002369	T cell cytokine production	36/18862	0.0208008	0.0627703	0.0296261	IL1B	1
BP	GO:0032892	positive regulation of organic acid transport	36/18862	0.0208008	0.0627703	0.0296261	IL1B	1
BP	GO:1901653	cellular response to peptide	391/18862	0.0208308	0.0627703	0.0296261	CASP4/IL1B	2
BP	GO:0045787	positive regulation of cell cycle	395/18862	0.0212328	0.0635565	0.0299972	IL1A/IL1B	2
BP	GO:0046627	negative regulation of insulin receptor signaling pathway	37/18862	0.021373	0.0635565	0.0299972	IL1B	1
BP	GO:0071985	multivesicular body sorting pathway	37/18862	0.021373	0.0635565	0.0299972	CHMP7	1
BP	GO:0002696	positive regulation of leukocyte activation	401/18862	0.0218418	0.0635837	0.03001	IL1A/IL1B	2
BP	GO:0002790	peptide secretion	401/18862	0.0218418	0.0635837	0.03001	IL1A/IL1B	2
BP	GO:0009595	detection of biotic stimulus	38/18862	0.0219448	0.0635837	0.03001	NLRC4	1
BP	GO:0032506	cytokinetic process	38/18862	0.0219448	0.0635837	0.03001	CHMP7	1
BP	GO:0045429	positive regulation of nitric oxide biosynthetic process	38/18862	0.0219448	0.0635837	0.03001	IL1B	1
BP	GO:0045923	positive regulation of fatty acid metabolic process	38/18862	0.0219448	0.0635837	0.03001	IL1B	1
BP	GO:0050804	modulation of chemical synaptic transmission	405/18862	0.022252	0.0636087	0.0300218	IL1B/PLCG1	2
BP	GO:0099177	regulation of trans-synaptic signaling	406/18862	0.022355	0.0636087	0.0300218	IL1B/PLCG1	2
BP	GO:0016572	histone phosphorylation	39/18862	0.0225164	0.0636087	0.0300218	IL1B	1
BP	GO:0030212	hyaluronan metabolic process	39/18862	0.0225164	0.0636087	0.0300218	IL1B	1
BP	GO:1900077	negative regulation of cellular response to insulin stimulus	39/18862	0.0225164	0.0636087	0.0300218	IL1B	1
BP	GO:1904407	positive regulation of nitric oxide metabolic process	39/18862	0.0225164	0.0636087	0.0300218	IL1B	1
BP	GO:1903131	mononuclear cell differentiation	411/18862	0.0228733	0.0636317	0.0300327	IL1A/IL1B	2
BP	GO:0050867	positive regulation of cell activation	412/18862	0.0229776	0.0636317	0.0300327	IL1A/IL1B	2
BP	GO:0019068	virion assembly	40/18862	0.0230876	0.0636317	0.0300327	CHMP7	1
BP	GO:0051281	positive regulation of release of sequestered calcium ion into cytosol	40/18862	0.0230876	0.0636317	0.0300327	PLCG1	1
BP	GO:0150077	regulation of neuroinflammatory response	40/18862	0.0230876	0.0636317	0.0300327	IL1B	1
BP	GO:1904037	positive regulation of epithelial cell apoptotic process	40/18862	0.0230876	0.0636317	0.0300327	PLCG1	1
BP	GO:0042088	T-helper 1 type immune response	41/18862	0.0236585	0.0644196	0.0304045	IL1B	1
BP	GO:0050691	regulation of defense response to virus by host	41/18862	0.0236585	0.0644196	0.0304045	AIM2	1
BP	GO:1904646	cellular response to amyloid-beta	41/18862	0.0236585	0.0644196	0.0304045	CASP4	1
BP	GO:0002831	regulation of response to biotic stimulus	420/18862	0.023819	0.0645972	0.0304883	AIM2/NLRC4	2
BP	GO:0006509	membrane protein ectodomain proteolysis	42/18862	0.0242292	0.0649303	0.0306456	IL1B	1
BP	GO:0046688	response to copper ion	42/18862	0.0242292	0.0649303	0.0306456	IL1A	1
BP	GO:0071364	cellular response to epidermal growth factor stimulus	42/18862	0.0242292	0.0649303	0.0306456	PLCG1	1
BP	GO:0045785	positive regulation of cell adhesion	425/18862	0.0243514	0.0650011	0.030679	IL1A/IL1B	2
BP	GO:0052548	regulation of endopeptidase activity	426/18862	0.0244585	0.0650309	0.0306931	AIM2/NLRC4	2
BP	GO:0021762	substantia nigra development	43/18862	0.0247995	0.0651707	0.030759	CASP5	1
BP	GO:0032309	icosanoid secretion	43/18862	0.0247995	0.0651707	0.030759	IL1B	1
BP	GO:1900744	regulation of p38MAPK cascade	43/18862	0.0247995	0.0651707	0.030759	IL1B	1
BP	GO:0010863	positive regulation of phospholipase C activity	44/18862	0.0253695	0.0659024	0.0311044	PLCG1	1
BP	GO:0150076	neuroinflammatory response	44/18862	0.0253695	0.0659024	0.0311044	IL1B	1
BP	GO:1901028	regulation of mitochondrial outer membrane permeabilization involved in apoptotic signaling pathway	44/18862	0.0253695	0.0659024	0.0311044	GZMB	1
BP	GO:0022407	regulation of cell-cell adhesion	437/18862	0.0256496	0.0663652	0.0313228	IL1A/IL1B	2
BP	GO:0045601	regulation of endothelial cell differentiation	45/18862	0.0259392	0.0663652	0.0313228	IL1B	1
BP	GO:0060986	endocrine hormone secretion	45/18862	0.0259392	0.0663652	0.0313228	IL1B	1
BP	GO:1901985	positive regulation of protein acetylation	45/18862	0.0259392	0.0663652	0.0313228	IL1B	1
BP	GO:0070849	response to epidermal growth factor	46/18862	0.0265086	0.0668136	0.0315344	PLCG1	1
BP	GO:0101023	vascular endothelial cell proliferation	46/18862	0.0265086	0.0668136	0.0315344	PLCG1	1
BP	GO:1900274	regulation of phospholipase C activity	46/18862	0.0265086	0.0668136	0.0315344	PLCG1	1
BP	GO:1905562	regulation of vascular endothelial cell proliferation	46/18862	0.0265086	0.0668136	0.0315344	PLCG1	1
BP	GO:0002673	regulation of acute inflammatory response	48/18862	0.0276466	0.0676775	0.0319422	IL1B	1
BP	GO:0006692	prostanoid metabolic process	48/18862	0.0276466	0.0676775	0.0319422	IL1B	1
BP	GO:0006693	prostaglandin metabolic process	48/18862	0.0276466	0.0676775	0.0319422	IL1B	1
BP	GO:0014009	glial cell proliferation	48/18862	0.0276466	0.0676775	0.0319422	IL1B	1
BP	GO:0051204	protein insertion into mitochondrial membrane	48/18862	0.0276466	0.0676775	0.0319422	GZMB	1
BP	GO:0061028	establishment of endothelial barrier	48/18862	0.0276466	0.0676775	0.0319422	IL1B	1
BP	GO:2000191	regulation of fatty acid transport	48/18862	0.0276466	0.0676775	0.0319422	IL1B	1
BP	GO:0052547	regulation of peptidase activity	455/18862	0.0276499	0.0676775	0.0319422	AIM2/NLRC4	2
BP	GO:0001961	positive regulation of cytokine-mediated signaling pathway	49/18862	0.0282151	0.0683207	0.0322458	CASP4	1
BP	GO:0009395	phospholipid catabolic process	49/18862	0.0282151	0.0683207	0.0322458	PLCG1	1
BP	GO:0038066	p38MAPK cascade	49/18862	0.0282151	0.0683207	0.0322458	IL1B	1
BP	GO:0007080	mitotic metaphase plate congression	50/18862	0.0287833	0.06897	0.0325522	CHMP7	1
BP	GO:0007566	embryo implantation	50/18862	0.0287833	0.06897	0.0325522	IL1B	1
BP	GO:0002697	regulation of immune effector process	465/18862	0.0287884	0.06897	0.0325522	IL1B/AIM2	2
BP	GO:0006636	unsaturated fatty acid biosynthetic process	51/18862	0.0293512	0.0693383	0.032726	IL1B	1
BP	GO:0010718	positive regulation of epithelial to mesenchymal transition	51/18862	0.0293512	0.0693383	0.032726	IL1B	1
BP	GO:0071715	icosanoid transport	51/18862	0.0293512	0.0693383	0.032726	IL1B	1
BP	GO:1904645	response to amyloid-beta	51/18862	0.0293512	0.0693383	0.032726	CASP4	1
BP	GO:0042110	T cell activation	474/18862	0.0298293	0.069948	0.0330138	IL1A/IL1B	2
BP	GO:0002711	positive regulation of T cell mediated immunity	52/18862	0.0299188	0.069948	0.0330138	IL1B	1
BP	GO:0006998	nuclear envelope organization	52/18862	0.0299188	0.069948	0.0330138	CHMP7	1
BP	GO:0002720	positive regulation of cytokine production involved in immune response	53/18862	0.0304861	0.0705445	0.0332954	IL1B	1
BP	GO:0010524	positive regulation of calcium ion transport into cytosol	53/18862	0.0304861	0.0705445	0.0332954	PLCG1	1
BP	GO:0090151	establishment of protein localization to mitochondrial membrane	53/18862	0.0304861	0.0705445	0.0332954	GZMB	1
BP	GO:0035065	regulation of histone acetylation	54/18862	0.0310531	0.0711283	0.0335709	IL1B	1
BP	GO:0042304	regulation of fatty acid biosynthetic process	54/18862	0.0310531	0.0711283	0.0335709	IL1B	1
BP	GO:0055078	sodium ion homeostasis	54/18862	0.0310531	0.0711283	0.0335709	IL1A	1
BP	GO:0097345	mitochondrial outer membrane permeabilization	55/18862	0.0316198	0.0719403	0.0339541	GZMB	1
BP	GO:1903428	positive regulation of reactive oxygen species biosynthetic process	55/18862	0.0316198	0.0719403	0.0339541	IL1B	1
BP	GO:0046456	icosanoid biosynthetic process	56/18862	0.0321862	0.072499	0.0342178	IL1B	1
BP	GO:0051353	positive regulation of oxidoreductase activity	56/18862	0.0321862	0.072499	0.0342178	IL1B	1
BP	GO:0060760	positive regulation of response to cytokine stimulus	56/18862	0.0321862	0.072499	0.0342178	CASP4	1
BP	GO:0032757	positive regulation of interleukin-8 production	57/18862	0.0327522	0.0735299	0.0347044	IL1B	1
BP	GO:0031638	zymogen activation	58/18862	0.033318	0.0738223	0.0348424	NLRC4	1
BP	GO:0031663	lipopolysaccharide-mediated signaling pathway	58/18862	0.033318	0.0738223	0.0348424	IL1B	1
BP	GO:1903749	positive regulation of establishment of protein localization to mitochondrion	58/18862	0.033318	0.0738223	0.0348424	GZMB	1
BP	GO:2000351	regulation of endothelial cell apoptotic process	58/18862	0.033318	0.0738223	0.0348424	PLCG1	1
BP	GO:0045428	regulation of nitric oxide biosynthetic process	59/18862	0.0338835	0.0741468	0.0349955	IL1B	1
BP	GO:0010518	positive regulation of phospholipase activity	60/18862	0.0344487	0.0741468	0.0349955	PLCG1	1
BP	GO:0032722	positive regulation of chemokine production	60/18862	0.0344487	0.0741468	0.0349955	IL1B	1
BP	GO:0032890	regulation of organic acid transport	60/18862	0.0344487	0.0741468	0.0349955	IL1B	1
BP	GO:0034113	heterotypic cell-cell adhesion	60/18862	0.0344487	0.0741468	0.0349955	IL1B	1
BP	GO:0046888	negative regulation of hormone secretion	60/18862	0.0344487	0.0741468	0.0349955	IL1B	1
BP	GO:0048857	neural nucleus development	60/18862	0.0344487	0.0741468	0.0349955	CASP5	1
BP	GO:0050994	regulation of lipid catabolic process	60/18862	0.0344487	0.0741468	0.0349955	IL1B	1
BP	GO:1902110	positive regulation of mitochondrial membrane permeability involved in apoptotic process	60/18862	0.0344487	0.0741468	0.0349955	GZMB	1
BP	GO:0033619	membrane protein proteolysis	61/18862	0.0350136	0.0741851	0.0350136	IL1B	1
BP	GO:0046824	positive regulation of nucleocytoplasmic transport	61/18862	0.0350136	0.0741851	0.0350136	IL1B	1
BP	GO:0070059	intrinsic apoptotic signaling pathway in response to endoplasmic reticulum stress	61/18862	0.0350136	0.0741851	0.0350136	CASP4	1
BP	GO:0070613	regulation of protein processing	61/18862	0.0350136	0.0741851	0.0350136	NLRC4	1
BP	GO:0080164	regulation of nitric oxide metabolic process	61/18862	0.0350136	0.0741851	0.0350136	IL1B	1
BP	GO:1902686	mitochondrial outer membrane permeabilization involved in programmed cell death	62/18862	0.0355782	0.0749131	0.0353572	GZMB	1
BP	GO:2000756	regulation of peptidyl-lysine acetylation	62/18862	0.0355782	0.0749131	0.0353572	IL1B	1
BP	GO:0010803	regulation of tumor necrosis factor-mediated signaling pathway	63/18862	0.0361425	0.0753988	0.0355865	CASP4	1
BP	GO:0014015	positive regulation of gliogenesis	63/18862	0.0361425	0.0753988	0.0355865	IL1B	1
BP	GO:1903317	regulation of protein maturation	63/18862	0.0361425	0.0753988	0.0355865	NLRC4	1
BP	GO:0035794	positive regulation of mitochondrial membrane permeability	64/18862	0.0367065	0.0756444	0.0357024	GZMB	1
BP	GO:0042267	natural killer cell mediated cytotoxicity	64/18862	0.0367065	0.0756444	0.0357024	GZMB	1
BP	GO:0051310	metaphase plate congression	64/18862	0.0367065	0.0756444	0.0357024	CHMP7	1
BP	GO:0072577	endothelial cell apoptotic process	64/18862	0.0367065	0.0756444	0.0357024	PLCG1	1
BP	GO:0032729	positive regulation of interferon-gamma production	65/18862	0.0372702	0.0765733	0.0361408	IL1B	1
BP	GO:0001885	endothelial cell development	66/18862	0.0378336	0.0767999	0.0362477	IL1B	1
BP	GO:0050805	negative regulation of synaptic transmission	66/18862	0.0378336	0.0767999	0.0362477	IL1B	1
BP	GO:1900076	regulation of cellular response to insulin stimulus	66/18862	0.0378336	0.0767999	0.0362477	IL1B	1
BP	GO:1902108	regulation of mitochondrial membrane permeability involved in apoptotic process	66/18862	0.0378336	0.0767999	0.0362477	GZMB	1
BP	GO:0002228	natural killer cell mediated immunity	67/18862	0.0383966	0.077249	0.0364597	GZMB	1
BP	GO:0050766	positive regulation of phagocytosis	67/18862	0.0383966	0.077249	0.0364597	IL1B	1
BP	GO:1901224	positive regulation of NIK/NF-kappaB signaling	67/18862	0.0383966	0.077249	0.0364597	IL1B	1
BP	GO:0046626	regulation of insulin receptor signaling pathway	69/18862	0.0395219	0.0785803	0.037088	IL1B	1
BP	GO:0050688	regulation of defense response to virus	69/18862	0.0395219	0.0785803	0.037088	AIM2	1
BP	GO:0050709	negative regulation of protein secretion	69/18862	0.0395219	0.0785803	0.037088	IL1B	1
BP	GO:1905710	positive regulation of membrane permeability	69/18862	0.0395219	0.0785803	0.037088	GZMB	1
BP	GO:0000281	mitotic cytokinesis	70/18862	0.0400841	0.079003	0.0372876	CHMP7	1
BP	GO:0010517	regulation of phospholipase activity	70/18862	0.0400841	0.079003	0.0372876	PLCG1	1
BP	GO:1904427	positive regulation of calcium ion transmembrane transport	70/18862	0.0400841	0.079003	0.0372876	PLCG1	1
BP	GO:0043647	inositol phosphate metabolic process	71/18862	0.040646	0.0798782	0.0377006	PLCG1	1
BP	GO:1903747	regulation of establishment of protein localization to mitochondrion	72/18862	0.0412076	0.0807478	0.0381111	GZMB	1
BP	GO:0006809	nitric oxide biosynthetic process	73/18862	0.0417689	0.0813773	0.0384082	IL1B	1
BP	GO:0060193	positive regulation of lipase activity	73/18862	0.0417689	0.0813773	0.0384082	PLCG1	1
BP	GO:0043536	positive regulation of blood vessel endothelial cell migration	75/18862	0.0428906	0.0830852	0.0392143	PLCG1	1
BP	GO:0046902	regulation of mitochondrial membrane permeability	75/18862	0.0428906	0.0830852	0.0392143	GZMB	1
BP	GO:0002792	negative regulation of peptide secretion	76/18862	0.043451	0.0834554	0.039389	IL1B	1
BP	GO:0051279	regulation of release of sequestered calcium ion into cytosol	76/18862	0.043451	0.0834554	0.039389	PLCG1	1
BP	GO:1901983	regulation of protein acetylation	76/18862	0.043451	0.0834554	0.039389	IL1B	1
BP	GO:0010827	regulation of glucose transmembrane transport	77/18862	0.0440111	0.0835841	0.0394497	IL1B	1
BP	GO:0043407	negative regulation of MAP kinase activity	77/18862	0.0440111	0.0835841	0.0394497	IL1B	1
BP	GO:0046209	nitric oxide metabolic process	77/18862	0.0440111	0.0835841	0.0394497	IL1B	1
BP	GO:0051205	protein insertion into membrane	77/18862	0.0440111	0.0835841	0.0394497	GZMB	1
BP	GO:0002709	regulation of T cell mediated immunity	78/18862	0.0445709	0.0839418	0.0396186	IL1B	1
BP	GO:0050886	endocrine process	78/18862	0.0445709	0.0839418	0.0396186	IL1B	1
BP	GO:2001057	reactive nitrogen species metabolic process	78/18862	0.0445709	0.0839418	0.0396186	IL1B	1
BP	GO:0051303	establishment of chromosome localization	79/18862	0.0451304	0.0847601	0.0400048	CHMP7	1
BP	GO:0007032	endosome organization	80/18862	0.0456896	0.0855733	0.0403886	CHMP7	1
BP	GO:0050000	chromosome localization	81/18862	0.0462485	0.0861442	0.040658	CHMP7	1
BP	GO:0140353	lipid export from cell	81/18862	0.0462485	0.0861442	0.040658	IL1B	1
BP	GO:0002718	regulation of cytokine production involved in immune response	84/18862	0.0479234	0.0885343	0.0417861	IL1B	1
BP	GO:0010822	positive regulation of mitochondrion organization	84/18862	0.0479234	0.0885343	0.0417861	GZMB	1
BP	GO:0046330	positive regulation of JNK cascade	84/18862	0.0479234	0.0885343	0.0417861	IL1B	1
BP	GO:0019915	lipid storage	85/18862	0.0484812	0.0888385	0.0419297	IL1B	1
BP	GO:0032370	positive regulation of lipid transport	85/18862	0.0484812	0.0888385	0.0419297	IL1B	1
BP	GO:0046889	positive regulation of lipid biosynthetic process	85/18862	0.0484812	0.0888385	0.0419297	IL1B	1
BP	GO:0030901	midbrain development	86/18862	0.0490386	0.0893768	0.0421837	CASP5	1
BP	GO:0031058	positive regulation of histone modification	86/18862	0.0490386	0.0893768	0.0421837	IL1B	1
BP	GO:0006919	activation of cysteine-type endopeptidase activity involved in apoptotic process	87/18862	0.0495957	0.0899088	0.0424348	NLRC4	1
BP	GO:0032760	positive regulation of tumor necrosis factor production	87/18862	0.0495957	0.0899088	0.0424348	IL1A	1
CC	GO:0061702	inflammasome complex	17/19520	1.29389e-10	1.81144e-09	9.53389e-10	CASP4/CASP5/AIM2/NLRC4	4
CC	GO:0000815	ESCRT III complex	11/19520	0.00618291	0.0432804	0.0227792	CHMP7	1
CC	GO:0036452	ESCRT complex	27/19520	0.0151142	0.0640337	0.033702	CHMP7	1
CC	GO:0008180	COP9 signalosome	36/19520	0.0201059	0.0640337	0.033702	PLCG1	1
CC	GO:0001772	immunological synapse	41/19520	0.0228692	0.0640337	0.033702	GZMB	1
CC	GO:0005771	multivesicular body	62/19520	0.0343976	0.0742483	0.0390781	CHMP7	1
CC	GO:0098685	Schaffer collateral - CA1 synapse	67/19520	0.0371242	0.0742483	0.0390781	PLCG1	1
MF	GO:0097153	cysteine-type endopeptidase activity involved in apoptotic process	15/18337	7.27825e-08	3.05686e-06	1.37904e-06	CASP4/CASP5/CASP6	3
MF	GO:0097199	cysteine-type endopeptidase activity involved in apoptotic signaling pathway	10/18337	1.46837e-05	0.000308357	0.000139109	CASP4/CASP5	2
MF	GO:0004197	cysteine-type endopeptidase activity	117/18337	4.02427e-05	0.000464896	0.000209728	CASP4/CASP5/CASP6	3
MF	GO:0005149	interleukin-1 receptor binding	17/18337	4.42758e-05	0.000464896	0.000209728	IL1A/IL1B	2
MF	GO:0004175	endopeptidase activity	438/18337	9.27433e-05	0.000779044	0.000351448	CASP4/CASP5/GZMB/CASP6	4
MF	GO:0008234	cysteine-type peptidase activity	174/18337	0.000131021	0.000917148	0.000413751	CASP4/CASP5/CASP6	3
MF	GO:0005126	cytokine receptor binding	270/18337	0.000477263	0.00286358	0.00129184	IL1A/IL1B/PLCG1	3
MF	GO:0070851	growth factor receptor binding	141/18337	0.00308546	0.0161987	0.00730766	IL1A/IL1B	2
MF	GO:0061133	endopeptidase activator activity	11/18337	0.00658071	0.0274031	0.0123623	NLRC4	1
MF	GO:0005165	neurotrophin receptor binding	12/18337	0.007177	0.0274031	0.0123623	PLCG1	1
MF	GO:0089720	caspase binding	12/18337	0.007177	0.0274031	0.0123623	NLRC4	1
MF	GO:0005125	cytokine activity	235/18337	0.00833482	0.0291719	0.0131602	IL1A/IL1B	2
MF	GO:0050700	CARD domain binding	16/18337	0.00955891	0.0308826	0.013932	CASP4	1
MF	GO:0004435	phosphatidylinositol phospholipase C activity	26/18337	0.015491	0.0437679	0.0197449	PLCG1	1
MF	GO:0004629	phospholipase C activity	28/18337	0.0166735	0.0437679	0.0197449	PLCG1	1
MF	GO:0070273	phosphatidylinositol-4-phosphate binding	28/18337	0.0166735	0.0437679	0.0197449	GSDMC	1
MF	GO:0035254	glutamate receptor binding	41/18337	0.0243285	0.0595032	0.0268436	PLCG1	1
MF	GO:0016504	peptidase activator activity	43/18337	0.0255014	0.0595032	0.0268436	NLRC4	1
MF	GO:0048018	receptor ligand activity	486/18337	0.0329102	0.0676185	0.0305046	IL1A/IL1B	2
MF	GO:0030546	signaling receptor activator activity	492/18337	0.0336625	0.0676185	0.0305046	IL1A/IL1B	2
MF	GO:0001786	phosphatidylserine binding	60/18337	0.0354192	0.0676185	0.0305046	GSDMC	1
MF	GO:0005507	copper ion binding	60/18337	0.0354192	0.0676185	0.0305046	IL1A	1
MF	GO:0030971	receptor tyrosine kinase binding	72/18337	0.0423646	0.0773615	0.0348999	PLCG1	1
MF	GO:0005546	phosphatidylinositol-4,5-bisphosphate binding	81/18337	0.0475439	0.0832018	0.0375346	GSDMC	1
