# Supplementary material for: The influence of pyroptosis-related genes on the development of chronic obstructive pulmonary disease
Source: BMC Pulm Med. 2023 May 17;23:167. doi: 10.1186/s12890-023-02408-5 (PMC10190106; doi:10.1186/s12890-023-02408-5)
Supplement: Supplementary file 5 — Additional file 5: Supplemental Table 5. [file 12890_2023_2408_MOESM5_ESM.xlsx]

## Sheet: Sheet1
ONTOLOGY	ID	Description	BgRatio	pvalue	p.adjust	qvalue	geneID	Count
BP	GO:0042572	retinol metabolic process	47/18862	2.89358e-07	0.000174503	0.000121628	CYP1B1/CYP1A1/AKR1B10/ADH7	4
BP	GO:0034754	cellular hormone metabolic process	136/18862	5.4869e-07	0.000174503	0.000121628	CYP1B1/CYP1A1/AKR1B10/SPP1/ADH7	5
BP	GO:0019748	secondary metabolic process	56/18862	5.91536e-07	0.000174503	0.000121628	CYP1B1/CYP1A1/SLC7A11/AKR1B10	4
BP	GO:0034308	primary alcohol metabolic process	94/18862	4.76304e-06	0.000990083	0.000690085	CYP1B1/CYP1A1/AKR1B10/ADH7	4
BP	GO:0042445	hormone metabolic process	218/18862	5.59369e-06	0.000990083	0.000690085	CYP1B1/CYP1A1/AKR1B10/SPP1/ADH7	5
BP	GO:0001523	retinoid metabolic process	108/18862	8.27636e-06	0.00110594	0.000770835	CYP1B1/CYP1A1/AKR1B10/ADH7	4
BP	GO:0009636	response to toxic substance	239/18862	8.74753e-06	0.00110594	0.000770835	CYP1B1/CYP1A1/SLC7A11/AKR1B10/GPX2	5
BP	GO:0016101	diterpenoid metabolic process	114/18862	1.02555e-05	0.00113452	0.000790754	CYP1B1/CYP1A1/AKR1B10/ADH7	4
BP	GO:0006805	xenobiotic metabolic process	120/18862	1.25639e-05	0.00118775	0.000827855	AHRR/CYP1B1/CYP1A1/ALDH3A1	4
BP	GO:0006721	terpenoid metabolic process	124/18862	1.43021e-05	0.00118775	0.000827855	CYP1B1/CYP1A1/AKR1B10/ADH7	4
BP	GO:0071466	cellular response to xenobiotic stimulus	125/18862	1.47629e-05	0.00118775	0.000827855	AHRR/CYP1B1/CYP1A1/ALDH3A1	4
BP	GO:0009410	response to xenobiotic stimulus	131/18862	1.77618e-05	0.00130993	0.000913019	AHRR/CYP1B1/CYP1A1/ALDH3A1	4
BP	GO:0006720	isoprenoid metabolic process	143/18862	2.50747e-05	0.00170701	0.00118978	CYP1B1/CYP1A1/AKR1B10/ADH7	4
BP	GO:0016042	lipid catabolic process	340/18862	4.76018e-05	0.00290526	0.00202496	CYP1B1/CYP4F3/AKR1B10/SPP1/PLA2G7	5
BP	GO:0019369	arachidonic acid metabolic process	59/18862	4.92417e-05	0.00290526	0.00202496	CYP1B1/CYP1A1/CYP4F3	3
BP	GO:1901616	organic hydroxy compound catabolic process	77/18862	0.000109227	0.0060416	0.00421097	CYP4F3/AKR1B10/ADH7	3
BP	GO:0044282	small molecule catabolic process	431/18862	0.000145755	0.00727222	0.00506871	CYP1A1/GAD1/CYP4F3/AKR1B10/ADH7	5
BP	GO:0009404	toxin metabolic process	15/18862	0.00014791	0.00727222	0.00506871	CYP1B1/CYP1A1	2
BP	GO:0034310	primary alcohol catabolic process	16/18862	0.000168914	0.00786784	0.00548386	AKR1B10/ADH7	2
BP	GO:0019373	epoxygenase P450 pathway	20/18862	0.000266655	0.0117995	0.00822419	CYP1B1/CYP1A1	2
BP	GO:0033559	unsaturated fatty acid metabolic process	115/18862	0.000357706	0.0150748	0.0105071	CYP1B1/CYP1A1/CYP4F3	3
BP	GO:0120254	olefinic compound metabolic process	119/18862	0.000395439	0.0155936	0.0108687	CYP1B1/CYP1A1/CYP4F3	3
BP	GO:0001676	long-chain fatty acid metabolic process	120/18862	0.000405257	0.0155936	0.0108687	CYP1B1/CYP1A1/CYP4F3	3
BP	GO:0006690	icosanoid metabolic process	123/18862	0.000435647	0.0160645	0.0111969	CYP1B1/CYP1A1/CYP4F3	3
BP	GO:0006766	vitamin metabolic process	130/18862	0.000512168	0.0181307	0.0126371	TCN1/CYP1A1/CYP4F3	3
BP	GO:0006536	glutamate metabolic process	33/18862	0.000733909	0.0240559	0.0167669	SLC7A11/GAD1	2
BP	GO:0042573	retinoic acid metabolic process	33/18862	0.000733909	0.0240559	0.0167669	CYP1A1/ADH7	2
BP	GO:1901661	quinone metabolic process	34/18862	0.000779201	0.0246283	0.0171659	CYP4F3/AKR1B10	2
BP	GO:0008210	estrogen metabolic process	38/18862	0.000973541	0.0279329	0.0194691	CYP1B1/CYP1A1	2
BP	GO:0048286	lung alveolus development	38/18862	0.000973541	0.0279329	0.0194691	SLC7A11/MMP12	2
BP	GO:0006066	alcohol metabolic process	373/18862	0.000989371	0.0279329	0.0194691	CYP1B1/CYP1A1/AKR1B10/ADH7	4
BP	GO:0007584	response to nutrient	165/18862	0.00102355	0.0279329	0.0194691	CYP1A1/SPP1/ALDH3A1	3
BP	GO:0007259	receptor signaling pathway via JAK-STAT	166/18862	0.00104156	0.0279329	0.0194691	CYP1B1/EGF/CCL2	3
BP	GO:0090279	regulation of calcium ion import	41/18862	0.00113304	0.0294925	0.0205562	EGF/CCL2	2
BP	GO:0006631	fatty acid metabolic process	392/18862	0.00118941	0.0298002	0.0207706	CYP1B1/CYP1A1/CYP4F3/ADH7	4
BP	GO:0097696	receptor signaling pathway via STAT	175/18862	0.00121277	0.0298002	0.0207706	CYP1B1/EGF/CCL2	3
BP	GO:2000273	positive regulation of signaling receptor activity	43/18862	0.00124588	0.0298002	0.0207706	EGF/CCL2	2
BP	GO:0006775	fat-soluble vitamin metabolic process	45/18862	0.0013639	0.0317644	0.0221397	CYP1A1/CYP4F3	2
BP	GO:0010469	regulation of signaling receptor activity	188/18862	0.00148997	0.0338108	0.023566	EGF/ADH7/CCL2	3
BP	GO:0001935	endothelial cell proliferation	191/18862	0.00155912	0.0344954	0.0240432	EGF/CCL2/PROK2	3
BP	GO:0050673	epithelial cell proliferation	428/18862	0.0016439	0.0354842	0.0247324	EGF/MMP12/CCL2/PROK2	4
BP	GO:0046164	alcohol catabolic process	55/18862	0.00203075	0.0427907	0.029825	AKR1B10/ADH7	2
BP	GO:0033013	tetrapyrrole metabolic process	62/18862	0.00257259	0.0522144	0.0363933	TCN1/CYP1A1	2
BP	GO:0044242	cellular lipid catabolic process	230/18862	0.00264658	0.0522144	0.0363933	CYP1B1/AKR1B10/PLA2G7	3
BP	GO:0006081	cellular aldehyde metabolic process	63/18862	0.00265497	0.0522144	0.0363933	CYP1B1/ALDH3A1	2
BP	GO:0002548	monocyte chemotaxis	68/18862	0.00308535	0.0593594	0.0413733	PLA2G7/CCL2	2
BP	GO:0042180	cellular ketone metabolic process	254/18862	0.00350166	0.0659354	0.0459568	SLC7A11/CYP4F3/AKR1B10	3
BP	GO:0009064	glutamine family amino acid metabolic process	75/18862	0.00373907	0.0689392	0.0480504	SLC7A11/GAD1	2
BP	GO:0030258	lipid modification	270/18862	0.00415584	0.0750596	0.0523163	CYP1A1/ADH7/PLA2G7	3
BP	GO:0070509	calcium ion import	83/18862	0.0045582	0.0806802	0.0562338	EGF/CCL2	2
BP	GO:0034109	homotypic cell-cell adhesion	85/18862	0.00477483	0.0828573	0.0577513	CEACAM5/SLC7A11	2
BP	GO:0033273	response to vitamin	89/18862	0.00522214	0.0871998	0.060778	CYP1A1/SPP1	2
BP	GO:0036473	cell death in response to oxidative stress	89/18862	0.00522214	0.0871998	0.060778	CYP1B1/SLC7A11	2
BP	GO:0034599	cellular response to oxidative stress	299/18862	0.00552163	0.0904934	0.0630736	CYP1B1/SLC7A11/GPX2	3
BP	GO:0007568	aging	304/18862	0.0057813	0.0930264	0.0648391	CYP1A1/ALDH3A1/BCL2A1	3
BP	GO:0043405	regulation of MAP kinase activity	307/18862	0.00594059	0.0931159	0.0649015	EGF/UCHL1/PROK2	3
BP	GO:0043648	dicarboxylic acid metabolic process	96/18862	0.00604956	0.0931159	0.0649015	SLC7A11/GAD1	2
BP	GO:0043010	camera-type eye development	310/18862	0.00610251	0.0931159	0.0649015	CYP1B1/CYP1A1/SLC7A11	3
BP	GO:0019233	sensory perception of pain	99/18862	0.00642137	0.0963206	0.0671351	CCL2/PROK2	2
BP	GO:0046425	regulation of receptor signaling pathway via JAK-STAT	101/18862	0.00667492	0.0984551	0.0686229	CYP1B1/EGF	2
BP	GO:0008202	steroid metabolic process	329/18862	0.00718981	0.104311	0.0727045	CYP1B1/CYP1A1/SPP1	3
BP	GO:0034440	lipid oxidation	110/18862	0.00787151	0.110576	0.0770711	ADH7/PLA2G7	2
BP	GO:1904892	regulation of receptor signaling pathway via STAT	110/18862	0.00787151	0.110576	0.0770711	CYP1B1/EGF	2
BP	GO:0071675	regulation of mononuclear cell migration	111/18862	0.00801002	0.110764	0.0772019	PLA2G7/CCL2	2
BP	GO:0062197	cellular response to chemical stress	347/18862	0.00832017	0.113282	0.0789574	CYP1B1/SLC7A11/GPX2	3
BP	GO:1990748	cellular detoxification	115/18862	0.00857509	0.114984	0.0801436	AKR1B10/GPX2	2
BP	GO:0001654	eye development	359/18862	0.00912907	0.115767	0.080689	CYP1B1/CYP1A1/SLC7A11	3
BP	GO:0042493	response to drug	359/18862	0.00912907	0.115767	0.080689	CYP1A1/GAD1/ALDH3A1	3
BP	GO:0002688	regulation of leukocyte chemotaxis	119/18862	0.00915763	0.115767	0.080689	PLA2G7/CCL2	2
BP	GO:0031349	positive regulation of defense response	361/18862	0.00926824	0.115767	0.080689	MUCL1/PLA2G7/MMP12	3
BP	GO:0150063	visual system development	363/18862	0.00940866	0.115767	0.080689	CYP1B1/CYP1A1/SLC7A11	3
BP	GO:0097237	cellular response to toxic substance	122/18862	0.0096059	0.115767	0.080689	AKR1B10/GPX2	2
BP	GO:1903409	reactive oxygen species biosynthetic process	123/18862	0.00975747	0.115767	0.080689	CYP1B1/CYP1A1	2
BP	GO:0048880	sensory system development	369/18862	0.00983745	0.115767	0.080689	CYP1B1/CYP1A1/SLC7A11	3
BP	GO:0050678	regulation of epithelial cell proliferation	374/18862	0.0102034	0.115767	0.080689	EGF/MMP12/CCL2	3
BP	GO:0030198	extracellular matrix organization	393/18862	0.0116667	0.115767	0.080689	CYP1B1/SPP1/MMP12	3
BP	GO:0032102	negative regulation of response to external stimulus	394/18862	0.0117469	0.115767	0.080689	SPP1/MMP12/CCL2	3
BP	GO:0043062	extracellular structure organization	394/18862	0.0117469	0.115767	0.080689	CYP1B1/SPP1/MMP12	3
BP	GO:0045229	external encapsulating structure organization	396/18862	0.0119083	0.115767	0.080689	CYP1B1/SPP1/MMP12	3
BP	GO:0008300	isoprenoid catabolic process	10/18862	0.01213	0.115767	0.080689	AKR1B10	1
BP	GO:0030647	aminoglycoside antibiotic metabolic process	10/18862	0.01213	0.115767	0.080689	AKR1B10	1
BP	GO:0034350	regulation of glial cell apoptotic process	10/18862	0.01213	0.115767	0.080689	CCL2	1
BP	GO:1902946	protein localization to early endosome	10/18862	0.01213	0.115767	0.080689	EGF	1
BP	GO:0098754	detoxification	138/18862	0.0121582	0.115767	0.080689	AKR1B10/GPX2	2
BP	GO:0021936	regulation of cerebellar granule cell precursor proliferation	11/18862	0.0133352	0.115767	0.080689	EGF	1
BP	GO:0035747	natural killer cell chemotaxis	11/18862	0.0133352	0.115767	0.080689	CCL2	1
BP	GO:0042447	hormone catabolic process	11/18862	0.0133352	0.115767	0.080689	SPP1	1
BP	GO:0061299	retina vasculature morphogenesis in camera-type eye	11/18862	0.0133352	0.115767	0.080689	CYP1B1	1
BP	GO:0006069	ethanol oxidation	12/18862	0.0145391	0.115767	0.080689	ADH7	1
BP	GO:0006534	cysteine metabolic process	12/18862	0.0145391	0.115767	0.080689	SLC7A11	1
BP	GO:0033629	negative regulation of cell adhesion mediated by integrin	12/18862	0.0145391	0.115767	0.080689	CYP1B1	1
BP	GO:0035641	locomotory exploration behavior	12/18862	0.0145391	0.115767	0.080689	GAD1	1
BP	GO:0035672	oligopeptide transmembrane transport	12/18862	0.0145391	0.115767	0.080689	SLC7A11	1
BP	GO:0042178	xenobiotic catabolic process	12/18862	0.0145391	0.115767	0.080689	CYP1A1	1
BP	GO:0042363	fat-soluble vitamin catabolic process	12/18862	0.0145391	0.115767	0.080689	CYP4F3	1
BP	GO:0043455	regulation of secondary metabolic process	12/18862	0.0145391	0.115767	0.080689	SLC7A11	1
BP	GO:0048021	regulation of melanin biosynthetic process	12/18862	0.0145391	0.115767	0.080689	SLC7A11	1
BP	GO:0072578	neurotransmitter-gated ion channel clustering	12/18862	0.0145391	0.115767	0.080689	SLC7A11	1
BP	GO:0110096	cellular response to aldehyde	12/18862	0.0145391	0.115767	0.080689	AKR1B10	1
BP	GO:1900376	regulation of secondary metabolite biosynthetic process	12/18862	0.0145391	0.115767	0.080689	SLC7A11	1
BP	GO:1903909	regulation of receptor clustering	12/18862	0.0145391	0.115767	0.080689	SLC7A11	1
BP	GO:1905668	positive regulation of protein localization to endosome	12/18862	0.0145391	0.115767	0.080689	EGF	1
BP	GO:0000187	activation of MAPK activity	154/18862	0.0149748	0.115767	0.080689	EGF/PROK2	2
BP	GO:0032368	regulation of lipid transport	156/18862	0.015345	0.115767	0.080689	EGF/SPP1	2
BP	GO:0006068	ethanol catabolic process	13/18862	0.0157415	0.115767	0.080689	ADH7	1
BP	GO:0006857	oligopeptide transport	13/18862	0.0157415	0.115767	0.080689	SLC7A11	1
BP	GO:0007171	activation of transmembrane receptor protein tyrosine kinase activity	13/18862	0.0157415	0.115767	0.080689	EGF	1
BP	GO:0007567	parturition	13/18862	0.0157415	0.115767	0.080689	CYP1A1	1
BP	GO:0042182	ketone catabolic process	13/18862	0.0157415	0.115767	0.080689	CYP4F3	1
BP	GO:0042762	regulation of sulfur metabolic process	13/18862	0.0157415	0.115767	0.080689	SLC7A11	1
BP	GO:0045741	positive regulation of epidermal growth factor-activated receptor activity	13/18862	0.0157415	0.115767	0.080689	EGF	1
BP	GO:0060340	positive regulation of type I interferon-mediated signaling pathway	13/18862	0.0157415	0.115767	0.080689	MMP12	1
BP	GO:0072683	T cell extravasation	13/18862	0.0157415	0.115767	0.080689	CCL2	1
BP	GO:1905666	regulation of protein localization to endosome	13/18862	0.0157415	0.115767	0.080689	EGF	1
BP	GO:0006979	response to oxidative stress	444/18862	0.0161727	0.115767	0.080689	CYP1B1/SLC7A11/GPX2	3
BP	GO:0009308	amine metabolic process	163/18862	0.0166715	0.115767	0.080689	CYP1A1/SLC7A11	2
BP	GO:0030324	lung development	163/18862	0.0166715	0.115767	0.080689	SLC7A11/MMP12	2
BP	GO:0031667	response to nutrient levels	451/18862	0.016858	0.115767	0.080689	CYP1A1/SPP1/ALDH3A1	3
BP	GO:0001780	neutrophil homeostasis	14/18862	0.0169425	0.115767	0.080689	SLC7A11	1
BP	GO:0009111	vitamin catabolic process	14/18862	0.0169425	0.115767	0.080689	CYP4F3	1
BP	GO:0030213	hyaluronan biosynthetic process	14/18862	0.0169425	0.115767	0.080689	EGF	1
BP	GO:0034349	glial cell apoptotic process	14/18862	0.0169425	0.115767	0.080689	CCL2	1
BP	GO:0048681	negative regulation of axon regeneration	14/18862	0.0169425	0.115767	0.080689	SPP1	1
BP	GO:0051775	response to redox state	14/18862	0.0169425	0.115767	0.080689	SLC7A11	1
BP	GO:0030323	respiratory tube development	167/18862	0.0174509	0.115767	0.080689	SLC7A11/MMP12	2
BP	GO:0006869	lipid transport	461/18862	0.0178652	0.115767	0.080689	SLC7A11/EGF/SPP1	3
BP	GO:0009812	flavonoid metabolic process	15/18862	0.0181421	0.115767	0.080689	CYP1A1	1
BP	GO:0010832	negative regulation of myotube differentiation	15/18862	0.0181421	0.115767	0.080689	CEACAM5	1
BP	GO:0016114	terpenoid biosynthetic process	15/18862	0.0181421	0.115767	0.080689	CYP1A1	1
BP	GO:0034638	phosphatidylcholine catabolic process	15/18862	0.0181421	0.115767	0.080689	PLA2G7	1
BP	GO:0042574	retinal metabolic process	15/18862	0.0181421	0.115767	0.080689	CYP1B1	1
BP	GO:0051770	positive regulation of nitric-oxide synthase biosynthetic process	15/18862	0.0181421	0.115767	0.080689	CCL2	1
BP	GO:0051938	L-glutamate import	15/18862	0.0181421	0.115767	0.080689	SLC7A11	1
BP	GO:0060339	negative regulation of type I interferon-mediated signaling pathway	15/18862	0.0181421	0.115767	0.080689	MMP12	1
BP	GO:0070571	negative regulation of neuron projection regeneration	15/18862	0.0181421	0.115767	0.080689	SPP1	1
BP	GO:0098712	L-glutamate import across plasma membrane	15/18862	0.0181421	0.115767	0.080689	SLC7A11	1
BP	GO:2000402	negative regulation of lymphocyte migration	15/18862	0.0181421	0.115767	0.080689	CCL2	1
BP	GO:2000045	regulation of G1/S transition of mitotic cell cycle	174/18862	0.0188518	0.115767	0.080689	CYP1A1/CCL2	2
BP	GO:0021924	cell proliferation in external granule layer	16/18862	0.0193403	0.115767	0.080689	EGF	1
BP	GO:0021930	cerebellar granule cell precursor proliferation	16/18862	0.0193403	0.115767	0.080689	EGF	1
BP	GO:0070365	hepatocyte differentiation	16/18862	0.0193403	0.115767	0.080689	CYP1A1	1
BP	GO:1901569	fatty acid derivative catabolic process	16/18862	0.0193403	0.115767	0.080689	CYP4F3	1
BP	GO:1903204	negative regulation of oxidative stress-induced neuron death	16/18862	0.0193403	0.115767	0.080689	SLC7A11	1
BP	GO:0001936	regulation of endothelial cell proliferation	177/18862	0.0194664	0.115767	0.080689	EGF/CCL2	2
BP	GO:0009991	response to extracellular stimulus	477/18862	0.0195463	0.115767	0.080689	CYP1A1/SPP1/ALDH3A1	3
BP	GO:0002076	osteoblast development	17/18862	0.0205371	0.115767	0.080689	CLEC5A	1
BP	GO:0006750	glutathione biosynthetic process	17/18862	0.0205371	0.115767	0.080689	SLC7A11	1
BP	GO:0021534	cell proliferation in hindbrain	17/18862	0.0205371	0.115767	0.080689	EGF	1
BP	GO:0021756	striatum development	17/18862	0.0205371	0.115767	0.080689	SLC7A11	1
BP	GO:0034374	low-density lipoprotein particle remodeling	17/18862	0.0205371	0.115767	0.080689	PLA2G7	1
BP	GO:0043649	dicarboxylic acid catabolic process	17/18862	0.0205371	0.115767	0.080689	GAD1	1
BP	GO:0048670	regulation of collateral sprouting	17/18862	0.0205371	0.115767	0.080689	SPP1	1
BP	GO:0050665	hydrogen peroxide biosynthetic process	17/18862	0.0205371	0.115767	0.080689	CYP1A1	1
BP	GO:0060749	mammary gland alveolus development	17/18862	0.0205371	0.115767	0.080689	EGF	1
BP	GO:0061377	mammary gland lobule development	17/18862	0.0205371	0.115767	0.080689	EGF	1
BP	GO:0090136	epithelial cell-cell adhesion	17/18862	0.0205371	0.115767	0.080689	CYP1B1	1
BP	GO:2000811	negative regulation of anoikis	17/18862	0.0205371	0.115767	0.080689	CEACAM5	1
BP	GO:0071900	regulation of protein serine/threonine kinase activity	492/18862	0.0212003	0.117283	0.0817459	EGF/UCHL1/PROK2	3
BP	GO:0033189	response to vitamin A	18/18862	0.0217326	0.117283	0.0817459	CYP1A1	1
BP	GO:0042136	neurotransmitter biosynthetic process	18/18862	0.0217326	0.117283	0.0817459	GAD1	1
BP	GO:0061298	retina vasculature development in camera-type eye	18/18862	0.0217326	0.117283	0.0817459	CYP1B1	1
BP	GO:0090370	negative regulation of cholesterol efflux	18/18862	0.0217326	0.117283	0.0817459	EGF	1
BP	GO:0060541	respiratory system development	188/18862	0.0217915	0.117283	0.0817459	SLC7A11/MMP12	2
BP	GO:1905952	regulation of lipid localization	189/18862	0.0220084	0.117283	0.0817459	EGF/SPP1	2
BP	GO:0071674	mononuclear cell migration	190/18862	0.0222262	0.117283	0.0817459	PLA2G7/CCL2	2
BP	GO:1901605	alpha-amino acid metabolic process	191/18862	0.0224448	0.117283	0.0817459	SLC7A11/GAD1	2
BP	GO:0002689	negative regulation of leukocyte chemotaxis	19/18862	0.0229266	0.117283	0.0817459	CCL2	1
BP	GO:0019184	nonribosomal peptide biosynthetic process	19/18862	0.0229266	0.117283	0.0817459	SLC7A11	1
BP	GO:0035313	wound healing, spreading of epidermal cells	19/18862	0.0229266	0.117283	0.0817459	MMP12	1
BP	GO:0035640	exploration behavior	19/18862	0.0229266	0.117283	0.0817459	GAD1	1
BP	GO:0045780	positive regulation of bone resorption	19/18862	0.0229266	0.117283	0.0817459	SPP1	1
BP	GO:0046485	ether lipid metabolic process	19/18862	0.0229266	0.117283	0.0817459	PLA2G7	1
BP	GO:0048245	eosinophil chemotaxis	19/18862	0.0229266	0.117283	0.0817459	CCL2	1
BP	GO:1901215	negative regulation of neuron death	195/18862	0.0233287	0.117283	0.0817459	SLC7A11/CCL2	2
BP	GO:1902806	regulation of cell cycle G1/S phase transition	195/18862	0.0233287	0.117283	0.0817459	CYP1A1/CCL2	2
BP	GO:0006925	inflammatory cell apoptotic process	20/18862	0.0241192	0.117283	0.0817459	SLC7A11	1
BP	GO:0046697	decidualization	20/18862	0.0241192	0.117283	0.0817459	SPP1	1
BP	GO:0051767	nitric-oxide synthase biosynthetic process	20/18862	0.0241192	0.117283	0.0817459	CCL2	1
BP	GO:0051769	regulation of nitric-oxide synthase biosynthetic process	20/18862	0.0241192	0.117283	0.0817459	CCL2	1
BP	GO:0090026	positive regulation of monocyte chemotaxis	20/18862	0.0241192	0.117283	0.0817459	PLA2G7	1
BP	GO:0090280	positive regulation of calcium ion import	20/18862	0.0241192	0.117283	0.0817459	CCL2	1
BP	GO:1902644	tertiary alcohol metabolic process	20/18862	0.0241192	0.117283	0.0817459	AKR1B10	1
BP	GO:0050679	positive regulation of epithelial cell proliferation	203/18862	0.0251391	0.120063	0.0836838	EGF/MMP12	2
BP	GO:0006662	glycerol ether metabolic process	21/18862	0.0253104	0.120063	0.0836838	PLA2G7	1
BP	GO:0016137	glycoside metabolic process	21/18862	0.0253104	0.120063	0.0836838	AKR1B10	1
BP	GO:0042438	melanin biosynthetic process	21/18862	0.0253104	0.120063	0.0836838	SLC7A11	1
BP	GO:0044706	multi-multicellular organism process	204/18862	0.0253693	0.120063	0.0836838	CYP1A1/SPP1	2
BP	GO:0002685	regulation of leukocyte migration	205/18862	0.0256005	0.120271	0.0838282	PLA2G7/CCL2	2
BP	GO:0006067	ethanol metabolic process	22/18862	0.0265003	0.120271	0.0838282	ADH7	1
BP	GO:0006582	melanin metabolic process	22/18862	0.0265003	0.120271	0.0838282	SLC7A11	1
BP	GO:0009235	cobalamin metabolic process	22/18862	0.0265003	0.120271	0.0838282	TCN1	1
BP	GO:0032727	positive regulation of interferon-alpha production	22/18862	0.0265003	0.120271	0.0838282	MMP12	1
BP	GO:0042359	vitamin D metabolic process	22/18862	0.0265003	0.120271	0.0838282	CYP1A1	1
BP	GO:0055093	response to hyperoxia	22/18862	0.0265003	0.120271	0.0838282	CYP1A1	1
BP	GO:1903203	regulation of oxidative stress-induced neuron death	22/18862	0.0265003	0.120271	0.0838282	SLC7A11	1
BP	GO:0021544	subpallium development	23/18862	0.0276887	0.120712	0.0841359	SLC7A11	1
BP	GO:0033032	regulation of myeloid cell apoptotic process	23/18862	0.0276887	0.120712	0.0841359	SLC7A11	1
BP	GO:0036499	PERK-mediated unfolded protein response	23/18862	0.0276887	0.120712	0.0841359	CCL2	1
BP	GO:0044550	secondary metabolite biosynthetic process	23/18862	0.0276887	0.120712	0.0841359	SLC7A11	1
BP	GO:0048668	collateral sprouting	23/18862	0.0276887	0.120712	0.0841359	SPP1	1
BP	GO:0071676	negative regulation of mononuclear cell migration	23/18862	0.0276887	0.120712	0.0841359	CCL2	1
BP	GO:0072677	eosinophil migration	23/18862	0.0276887	0.120712	0.0841359	CCL2	1
BP	GO:2000353	positive regulation of endothelial cell apoptotic process	23/18862	0.0276887	0.120712	0.0841359	CCL2	1
BP	GO:0097529	myeloid leukocyte migration	218/18862	0.0286838	0.124437	0.0867323	PLA2G7/CCL2	2
BP	GO:2000209	regulation of anoikis	24/18862	0.0288758	0.124659	0.0868869	CEACAM5	1
BP	GO:0001649	osteoblast differentiation	223/18862	0.0299079	0.125293	0.0873286	SPP1/CLEC5A	2
BP	GO:0045089	positive regulation of innate immune response	223/18862	0.0299079	0.125293	0.0873286	MUCL1/MMP12	2
BP	GO:0002092	positive regulation of receptor internalization	25/18862	0.0300615	0.125293	0.0873286	EGF	1
BP	GO:0015813	L-glutamate transmembrane transport	25/18862	0.0300615	0.125293	0.0873286	SLC7A11	1
BP	GO:0035902	response to immobilization stress	25/18862	0.0300615	0.125293	0.0873286	CYP1A1	1
BP	GO:0036010	protein localization to endosome	25/18862	0.0300615	0.125293	0.0873286	EGF	1
BP	GO:1905563	negative regulation of vascular endothelial cell proliferation	25/18862	0.0300615	0.125293	0.0873286	CCL2	1
BP	GO:0050920	regulation of chemotaxis	224/18862	0.0301552	0.125293	0.0873286	PLA2G7/CCL2	2
BP	GO:0030595	leukocyte chemotaxis	226/18862	0.0306523	0.125856	0.087721	PLA2G7/CCL2	2
BP	GO:0006706	steroid catabolic process	26/18862	0.0312458	0.125856	0.087721	SPP1	1
BP	GO:0018904	ether metabolic process	26/18862	0.0312458	0.125856	0.087721	PLA2G7	1
BP	GO:0036475	neuron death in response to oxidative stress	26/18862	0.0312458	0.125856	0.087721	SLC7A11	1
BP	GO:1901623	regulation of lymphocyte chemotaxis	26/18862	0.0312458	0.125856	0.087721	CCL2	1
BP	GO:0043406	positive regulation of MAP kinase activity	230/18862	0.0316564	0.125856	0.087721	EGF/PROK2	2
BP	GO:0021537	telencephalon development	231/18862	0.0319095	0.125856	0.087721	SLC7A11/BCL2A1	2
BP	GO:0009065	glutamine family amino acid catabolic process	27/18862	0.0324287	0.125856	0.087721	GAD1	1
BP	GO:0021591	ventricular system development	27/18862	0.0324287	0.125856	0.087721	SLC7A11	1
BP	GO:0032372	negative regulation of sterol transport	27/18862	0.0324287	0.125856	0.087721	EGF	1
BP	GO:0032375	negative regulation of cholesterol transport	27/18862	0.0324287	0.125856	0.087721	EGF	1
BP	GO:0045987	positive regulation of smooth muscle contraction	27/18862	0.0324287	0.125856	0.087721	PROK2	1
BP	GO:0090025	regulation of monocyte chemotaxis	27/18862	0.0324287	0.125856	0.087721	PLA2G7	1
BP	GO:0140467	integrated stress response signaling	27/18862	0.0324287	0.125856	0.087721	CCL2	1
BP	GO:0001893	maternal placenta development	28/18862	0.0336102	0.125856	0.087721	SPP1	1
BP	GO:0006516	glycoprotein catabolic process	28/18862	0.0336102	0.125856	0.087721	MMP12	1
BP	GO:0008299	isoprenoid biosynthetic process	28/18862	0.0336102	0.125856	0.087721	CYP1A1	1
BP	GO:0010039	response to iron ion	28/18862	0.0336102	0.125856	0.087721	CYP1A1	1
BP	GO:0010575	positive regulation of vascular endothelial growth factor production	28/18862	0.0336102	0.125856	0.087721	CYP1B1	1
BP	GO:0032607	interferon-alpha production	28/18862	0.0336102	0.125856	0.087721	MMP12	1
BP	GO:0032647	regulation of interferon-alpha production	28/18862	0.0336102	0.125856	0.087721	MMP12	1
BP	GO:0033028	myeloid cell apoptotic process	28/18862	0.0336102	0.125856	0.087721	SLC7A11	1
BP	GO:0071280	cellular response to copper ion	28/18862	0.0336102	0.125856	0.087721	CYP1A1	1
BP	GO:0051924	regulation of calcium ion transport	238/18862	0.0337037	0.125856	0.087721	EGF/CCL2	2
BP	GO:0036296	response to increased oxygen levels	29/18862	0.0347904	0.127229	0.0886784	CYP1A1	1
BP	GO:0042133	neurotransmitter metabolic process	29/18862	0.0347904	0.127229	0.0886784	GAD1	1
BP	GO:0048240	sperm capacitation	29/18862	0.0347904	0.127229	0.0886784	CABYR	1
BP	GO:0048679	regulation of axon regeneration	29/18862	0.0347904	0.127229	0.0886784	SPP1	1
BP	GO:0072337	modified amino acid transport	29/18862	0.0347904	0.127229	0.0886784	SLC7A11	1
BP	GO:0046395	carboxylic acid catabolic process	243/18862	0.0350093	0.127503	0.0888692	GAD1/CYP4F3	2
BP	GO:0007176	regulation of epidermal growth factor-activated receptor activity	30/18862	0.0359692	0.128193	0.0893503	EGF	1
BP	GO:0008209	androgen metabolic process	30/18862	0.0359692	0.128193	0.0893503	SPP1	1
BP	GO:0010800	positive regulation of peptidyl-threonine phosphorylation	30/18862	0.0359692	0.128193	0.0893503	EGF	1
BP	GO:0046685	response to arsenic-containing substance	30/18862	0.0359692	0.128193	0.0893503	CYP1A1	1
BP	GO:0051968	positive regulation of synaptic transmission, glutamatergic	30/18862	0.0359692	0.128193	0.0893503	CCL2	1
BP	GO:0010959	regulation of metal ion transport	247/18862	0.0360679	0.128193	0.0893503	EGF/CCL2	2
BP	GO:0070306	lens fiber cell differentiation	31/18862	0.0371466	0.131499	0.0916542	SLC7A11	1
BP	GO:0003351	epithelial cilium movement involved in extracellular fluid movement	32/18862	0.0383226	0.133526	0.0930668	CABYR	1
BP	GO:0038128	ERBB2 signaling pathway	32/18862	0.0383226	0.133526	0.0930668	EGF	1
BP	GO:0046475	glycerophospholipid catabolic process	32/18862	0.0383226	0.133526	0.0930668	PLA2G7	1
BP	GO:0070570	regulation of neuron projection regeneration	32/18862	0.0383226	0.133526	0.0930668	SPP1	1
BP	GO:0002833	positive regulation of response to biotic stimulus	258/18862	0.0390432	0.134442	0.093706	MUCL1/MMP12	2
BP	GO:0016054	organic acid catabolic process	258/18862	0.0390432	0.134442	0.093706	GAD1/CYP4F3	2
BP	GO:0034368	protein-lipid complex remodeling	33/18862	0.0394972	0.134442	0.093706	PLA2G7	1
BP	GO:0034369	plasma lipoprotein particle remodeling	33/18862	0.0394972	0.134442	0.093706	PLA2G7	1
BP	GO:0042759	long-chain fatty acid biosynthetic process	33/18862	0.0394972	0.134442	0.093706	CYP1A1	1
BP	GO:1905332	positive regulation of morphogenesis of an epithelium	33/18862	0.0394972	0.134442	0.093706	EGF	1
BP	GO:0033280	response to vitamin D	34/18862	0.0406705	0.135313	0.0943131	SPP1	1
BP	GO:0043276	anoikis	34/18862	0.0406705	0.135313	0.0943131	CEACAM5	1
BP	GO:0044319	wound healing, spreading of cells	34/18862	0.0406705	0.135313	0.0943131	MMP12	1
BP	GO:0055081	anion homeostasis	34/18862	0.0406705	0.135313	0.0943131	SLC7A11	1
BP	GO:0090505	epiboly involved in wound healing	34/18862	0.0406705	0.135313	0.0943131	MMP12	1
BP	GO:0140354	lipid import into cell	34/18862	0.0406705	0.135313	0.0943131	SLC7A11	1
BP	GO:0006858	extracellular transport	35/18862	0.0418424	0.13715	0.0955932	CABYR	1
BP	GO:0034367	protein-containing complex remodeling	35/18862	0.0418424	0.13715	0.0955932	PLA2G7	1
BP	GO:0060338	regulation of type I interferon-mediated signaling pathway	35/18862	0.0418424	0.13715	0.0955932	MMP12	1
BP	GO:0090504	epiboly	35/18862	0.0418424	0.13715	0.0955932	MMP12	1
BP	GO:0015850	organic hydroxy compound transport	271/18862	0.0426771	0.13937	0.0971404	EGF/SPP1	2
BP	GO:0006691	leukotriene metabolic process	36/18862	0.0430129	0.139438	0.0971875	CYP4F3	1
BP	GO:2000310	regulation of NMDA receptor activity	36/18862	0.0430129	0.139438	0.0971875	CCL2	1
BP	GO:0043491	protein kinase B signaling	273/18862	0.0432472	0.139685	0.0973603	EGF/CCL2	2
BP	GO:0000082	G1/S transition of mitotic cell cycle	275/18862	0.0438203	0.140652	0.0980337	CYP1A1/CCL2	2
BP	GO:0000096	sulfur amino acid metabolic process	37/18862	0.0441821	0.140652	0.0980337	SLC7A11	1
BP	GO:0001941	postsynaptic membrane organization	37/18862	0.0441821	0.140652	0.0980337	SLC7A11	1
BP	GO:0045740	positive regulation of DNA replication	37/18862	0.0441821	0.140652	0.0980337	EGF	1
BP	GO:0043542	endothelial cell migration	278/18862	0.0446852	0.141319	0.098499	CYP1B1/EGF	2
BP	GO:0032094	response to food	38/18862	0.0453499	0.141319	0.098499	CYP1A1	1
BP	GO:0032885	regulation of polysaccharide biosynthetic process	38/18862	0.0453499	0.141319	0.098499	EGF	1
BP	GO:0046466	membrane lipid catabolic process	38/18862	0.0453499	0.141319	0.098499	CYP1B1	1
BP	GO:0048246	macrophage chemotaxis	38/18862	0.0453499	0.141319	0.098499	CCL2	1
BP	GO:0051154	negative regulation of striated muscle cell differentiation	38/18862	0.0453499	0.141319	0.098499	CEACAM5	1
BP	GO:0072593	reactive oxygen species metabolic process	281/18862	0.0455566	0.141465	0.0986009	CYP1B1/CYP1A1	2
BP	GO:0097193	intrinsic apoptotic signaling pathway	283/18862	0.0461411	0.141955	0.0989422	CYP1B1/BCL2A1	2
BP	GO:0030212	hyaluronan metabolic process	39/18862	0.0465163	0.141955	0.0989422	EGF	1
BP	GO:0045742	positive regulation of epidermal growth factor receptor signaling pathway	39/18862	0.0465163	0.141955	0.0989422	EGF	1
BP	GO:0045746	negative regulation of Notch signaling pathway	39/18862	0.0465163	0.141955	0.0989422	EGF	1
BP	GO:0045933	positive regulation of muscle contraction	39/18862	0.0465163	0.141955	0.0989422	PROK2	1
BP	GO:0006778	porphyrin-containing compound metabolic process	40/18862	0.0476814	0.144021	0.100382	CYP1A1	1
BP	GO:1904037	positive regulation of epithelial cell apoptotic process	40/18862	0.0476814	0.144021	0.100382	CCL2	1
BP	GO:2000008	regulation of protein localization to cell surface	40/18862	0.0476814	0.144021	0.100382	EGF	1
BP	GO:0001953	negative regulation of cell-matrix adhesion	41/18862	0.0488451	0.14506	0.101106	MMP12	1
BP	GO:0033574	response to testosterone	41/18862	0.0488451	0.14506	0.101106	SPP1	1
BP	GO:0050691	regulation of defense response to virus by host	41/18862	0.0488451	0.14506	0.101106	MMP12	1
BP	GO:0051180	vitamin transport	41/18862	0.0488451	0.14506	0.101106	TCN1	1
BP	GO:1901186	positive regulation of ERBB signaling pathway	41/18862	0.0488451	0.14506	0.101106	EGF	1
BP	GO:0007162	negative regulation of cell adhesion	295/18862	0.0497067	0.146545	0.102141	CYP1B1/MMP12	2
CC	GO:0030665	clathrin-coated vesicle membrane	117/19520	0.00830036	0.13466	0.0994716	GAD1/EGF	2
CC	GO:0060198	clathrin-sculpted vesicle	12/19520	0.014052	0.13466	0.0994716	GAD1	1
CC	GO:0042581	specific granule	160/19520	0.0150892	0.13466	0.0994716	TCN1/CLEC5A	2
CC	GO:0034362	low-density lipoprotein particle	13/19520	0.0152144	0.13466	0.0994716	PLA2G7	1
CC	GO:0070820	tertiary granule	164/19520	0.0158105	0.13466	0.0994716	TCN1/CLEC5A	2
CC	GO:0060077	inhibitory synapse	14/19520	0.0163756	0.13466	0.0994716	GAD1	1
CC	GO:0030662	coated vesicle membrane	182/19520	0.0192356	0.13466	0.0994716	GAD1/EGF	2
CC	GO:0097449	astrocyte projection	17/19520	0.0198511	0.13466	0.0994716	SLC7A11	1
CC	GO:0030136	clathrin-coated vesicle	192/19520	0.0212621	0.13466	0.0994716	GAD1/EGF	2
CC	GO:0097228	sperm principal piece	22/19520	0.0256175	0.138701	0.102457	CABYR	1
CC	GO:0031233	intrinsic component of external side of plasma membrane	23/19520	0.0267669	0.138701	0.102457	CEACAM5	1
CC	GO:0034364	high-density lipoprotein particle	27/19520	0.0313515	0.14892	0.110005	PLA2G7	1
CC	GO:0097386	glial cell projection	30/19520	0.0347764	0.152481	0.112636	SLC7A11	1
CC	GO:0034358	plasma lipoprotein particle	36/19520	0.0415915	0.156744	0.115785	PLA2G7	1
CC	GO:1990777	lipoprotein particle	36/19520	0.0415915	0.156744	0.115785	PLA2G7	1
CC	GO:0032994	protein-lipid complex	39/19520	0.0449817	0.156744	0.115785	PLA2G7	1
CC	GO:0030135	coated vesicle	295/19520	0.0467482	0.156744	0.115785	GAD1/EGF	2
MF	GO:0070330	aromatase activity	25/18337	3.89372e-06	0.000478927	0.000278708	CYP1B1/CYP1A1/CYP4F3	3
MF	GO:0016712	oxidoreductase activity, acting on paired donors, with incorporation or reduction of molecular oxygen, reduced flavin or flavoprotein as one donor, and incorporation of one atom of oxygen	35/18337	1.09899e-05	0.000675877	0.000393322	CYP1B1/CYP1A1/CYP4F3	3
MF	GO:0016903	oxidoreductase activity, acting on the aldehyde or oxo group of donors	44/18337	2.20752e-05	0.000905083	0.000526706	AKR1B10/ALDH3A1/ADH7	3
MF	GO:0046906	tetrapyrrole binding	150/18337	3.37475e-05	0.00103774	0.000603903	TCN1/CYP1B1/CYP1A1/CYP4F3	4
MF	GO:0004497	monooxygenase activity	101/18337	0.000265122	0.00547323	0.00318511	CYP1B1/CYP1A1/CYP4F3	3
MF	GO:0008391	arachidonic acid monooxygenase activity	20/18337	0.000282035	0.00547323	0.00318511	CYP1A1/CYP4F3	2
MF	GO:0008106	alcohol dehydrogenase (NADP+) activity	21/18337	0.000311485	0.00547323	0.00318511	AKR1B10/ALDH3A1	2
MF	GO:0016616	oxidoreductase activity, acting on the CH-OH group of donors, NAD or NADP as acceptor	120/18337	0.0004399	0.00676346	0.00393595	AKR1B10/ALDH3A1/ADH7	3
MF	GO:0004033	aldo-keto reductase (NADP) activity	27/18337	0.000518247	0.00683663	0.00397853	AKR1B10/ALDH3A1	2
MF	GO:0016614	oxidoreductase activity, acting on CH-OH group of donors	130/18337	0.000555824	0.00683663	0.00397853	AKR1B10/ALDH3A1/ADH7	3
MF	GO:0020037	heme binding	140/18337	0.000689711	0.00771222	0.00448807	CYP1B1/CYP1A1/CYP4F3	3
MF	GO:0019842	vitamin binding	145/18337	0.000763726	0.00782819	0.00455556	TCN1/GAD1/ADH7	3
MF	GO:0005506	iron ion binding	150/18337	0.000842628	0.00784386	0.00456468	CYP1B1/CYP1A1/CYP4F3	3
MF	GO:0016620	oxidoreductase activity, acting on the aldehyde or oxo group of donors, NAD or NADP as acceptor	36/18337	0.000923824	0.00784386	0.00456468	AKR1B10/ALDH3A1	2
MF	GO:0016705	oxidoreductase activity, acting on paired donors, with incorporation or reduction of molecular oxygen	160/18337	0.0010156	0.00784386	0.00456468	CYP1B1/CYP1A1/CYP4F3	3
MF	GO:0008395	steroid hydroxylase activity	38/18337	0.0010293	0.00784386	0.00456468	CYP1B1/CYP1A1	2
MF	GO:0019825	oxygen binding	39/18337	0.00108411	0.00784386	0.00456468	CYP1B1/CYP1A1	2
MF	GO:0016709	oxidoreductase activity, acting on paired donors, with incorporation or reduction of molecular oxygen, NAD(P)H as one donor, and incorporation of one atom of oxygen	48/18337	0.00163903	0.0112	0.00651776	CYP1A1/CYP4F3	2
MF	GO:0016829	lyase activity	194/18337	0.00176665	0.0114367	0.00665551	CYP1B1/CYP1A1/GAD1	3
MF	GO:0016836	hydro-lyase activity	64/18337	0.00289384	0.0177971	0.0103569	CYP1B1/CYP1A1	2
MF	GO:0016835	carbon-oxygen lyase activity	79/18337	0.00437239	0.0256097	0.0149034	CYP1B1/CYP1A1	2
MF	GO:0001664	G protein-coupled receptor binding	289/18337	0.00543248	0.0303725	0.0176751	UCHL1/CCL2/PROK2	3
MF	GO:0018455	alcohol dehydrogenase [NAD(P)+] activity	10/18337	0.0124754	0.0613791	0.0357191	ADH7	1
MF	GO:0031419	cobalamin binding	10/18337	0.0124754	0.0613791	0.0357191	TCN1	1
MF	GO:0051400	BH domain binding	10/18337	0.0124754	0.0613791	0.0357191	BCL2A1	1
MF	GO:0004032	alditol:NADP+ 1-oxidoreductase activity	12/18337	0.0149526	0.0681173	0.0396404	AKR1B10	1
MF	GO:0052650	NADP-retinol dehydrogenase activity	12/18337	0.0149526	0.0681173	0.0396404	AKR1B10	1
MF	GO:0005313	L-glutamate transmembrane transporter activity	14/18337	0.0174238	0.0764487	0.0444887	SLC7A11	1
MF	GO:0004029	aldehyde dehydrogenase (NAD+) activity	15/18337	0.0186572	0.0764487	0.0444887	ALDH3A1	1
MF	GO:0004030	aldehyde dehydrogenase [NAD(P)+] activity	16/18337	0.0198891	0.0764487	0.0444887	ALDH3A1	1
MF	GO:0015172	acidic amino acid transmembrane transporter activity	16/18337	0.0198891	0.0764487	0.0444887	SLC7A11	1
MF	GO:0019841	retinol binding	16/18337	0.0198891	0.0764487	0.0444887	ADH7	1
MF	GO:0048018	receptor ligand activity	486/18337	0.0221012	0.0800313	0.0465736	EGF/SPP1/CCL2	3
MF	GO:0015355	secondary active monocarboxylate transmembrane transporter activity	18/18337	0.0223484	0.0800313	0.0465736	SLC7A11	1
MF	GO:0030546	signaling receptor activator activity	492/18337	0.0228201	0.0800313	0.0465736	EGF/SPP1/CCL2	3
MF	GO:0030296	protein tyrosine kinase activator activity	19/18337	0.0235759	0.0800313	0.0465736	EGF	1
MF	GO:0004745	retinol dehydrogenase activity	20/18337	0.0248019	0.0800313	0.0465736	ADH7	1
MF	GO:0031690	adrenergic receptor binding	20/18337	0.0248019	0.0800313	0.0465736	UCHL1	1
MF	GO:0015245	fatty acid transmembrane transporter activity	21/18337	0.0260264	0.0800313	0.0465736	SLC7A11	1
MF	GO:0072349	modified amino acid transmembrane transporter activity	21/18337	0.0260264	0.0800313	0.0465736	SLC7A11	1
MF	GO:0004602	glutathione peroxidase activity	22/18337	0.0272495	0.0817484	0.0475729	GPX2	1
MF	GO:0051861	glycolipid binding	26/18337	0.032127	0.0940862	0.0547528	CEACAM5	1
MF	GO:0005125	cytokine activity	235/18337	0.0346726	0.0991798	0.057717	SPP1/CCL2	2
MF	GO:0015301	anion:anion antiporter activity	31/18337	0.038191	0.104054	0.0605535	SLC7A11	1
MF	GO:0140323	solute:anion antiporter activity	31/18337	0.038191	0.104054	0.0605535	SLC7A11	1
MF	GO:0048019	receptor antagonist activity	32/18337	0.0393995	0.104054	0.0605535	ADH7	1
MF	GO:0004623	phospholipase A2 activity	33/18337	0.0406064	0.104054	0.0605535	PLA2G7	1
MF	GO:0005154	epidermal growth factor receptor binding	33/18337	0.0406064	0.104054	0.0605535	EGF	1
MF	GO:0015175	neutral amino acid transmembrane transporter activity	34/18337	0.041812	0.104957	0.0610787	SLC7A11	1
MF	GO:0016831	carboxy-lyase activity	35/18337	0.0430161	0.10582	0.0615809	GAD1	1
MF	GO:0005501	retinoid binding	37/18337	0.0454199	0.108919	0.0633844	ADH7	1
MF	GO:0019840	isoprenoid binding	38/18337	0.0466196	0.108919	0.0633844	ADH7	1
MF	GO:0030544	Hsp70 protein binding	39/18337	0.0478179	0.108919	0.0633844	CYP1A1	1
MF	GO:0032451	demethylase activity	39/18337	0.0478179	0.108919	0.0633844	CYP1A1	1
MF	GO:0001046	core promoter sequence-specific DNA binding	40/18337	0.0490148	0.109615	0.0637896	MMP12	1
